# Supplementary material for: Leveraging a physiologically-based quantitative translational modeling platform for designing B cell maturation antigen-targeting bispecific T cell engagers for treatment of multiple myeloma
Source: PLoS Comput Biol. 2022 Jul 15;18(7):e1009715. doi: 10.1371/journal.pcbi.1009715 (PMC9328551; doi:10.1371/journal.pcbi.1009715)
Supplement: S1 Code — (XML) [file pcbi.1009715.s002.xml]

<?xml version="1.0" encoding="UTF-8"?>
<sbml xmlns="http://www.sbml.org/sbml/level2/version4" level="2" version="4">
  <annotation>
    <SimBiology xmlns="http://www.mathworks.com">
      <Version Major="5" Minor="8" Point="2"/>
    </SimBiology>
  </annotation>
  <model id="mw0a49f766_5808_48b1_9338_0f72f4bd8560" name="CD3bsAb_two pore mPBPK platform.1">
    <listOfCompartments>
      <compartment id="mwd9a8530c_0d9c_43f5_8890_f8e0c510b531" name="BL" size="1" constant="true"/>
      <compartment id="mw58d53a26_82c4_4d17_8b25_c967d076d0e6" name="LN" size="1" constant="true"/>
      <compartment id="mw7d8ad5b3_f402_4617_8878_9ac8ef44f83c" name="Tis" size="1" constant="true"/>
      <compartment id="mwe59e527d_fdc4_4dd8_99b0_3a8fa659f671" name="BM" size="1" constant="true"/>
      <compartment id="mwbc1cadba_b416_432c_a5b1_1ca7c5bb8c3e" name="SP" size="1" constant="true"/>
    </listOfCompartments>
    <listOfSpecies>
      <species id="mw148a5fb5_f419_4b3d_b650_288e3a666c5b" name="A1" compartment="mwd9a8530c_0d9c_43f5_8890_f8e0c510b531" initialConcentration="1e-15" boundaryCondition="false" constant="false"/>
      <species id="mw276ce109_122a_4d9c_a40f_36ee6e79a2e3" name="E1" compartment="mwd9a8530c_0d9c_43f5_8890_f8e0c510b531" initialConcentration="0" boundaryCondition="false" constant="false"/>
      <species id="mwe2f526a9_1e31_4e0e_923d_ee08ada0d89f" name="EA1" compartment="mwd9a8530c_0d9c_43f5_8890_f8e0c510b531" initialConcentration="0" boundaryCondition="false" constant="false"/>
      <species id="mw9f5a39c7_eab2_4ca3_a848_c3ad4199a242" name="A1_conc" compartment="mwd9a8530c_0d9c_43f5_8890_f8e0c510b531" initialConcentration="0" boundaryCondition="false" constant="false"/>
      <species id="mwa2f74ff1_e307_4490_be38_39450afa2b33" name="T1" compartment="mwd9a8530c_0d9c_43f5_8890_f8e0c510b531" initialConcentration="0" boundaryCondition="false" constant="false"/>
      <species id="mw4021d56a_5a61_4251_851d_c01568e9de5c" name="TA1" compartment="mwd9a8530c_0d9c_43f5_8890_f8e0c510b531" initialConcentration="0" boundaryCondition="false" constant="false"/>
      <species id="mwa9644e10_4f5d_4f87_9625_c1aa47ac6aa3" name="TAE1" compartment="mwd9a8530c_0d9c_43f5_8890_f8e0c510b531" initialConcentration="1e-15" boundaryCondition="false" constant="false"/>
      <species id="mw01b56fab_eabc_4966_a450_d7666218bb4e" name="F1" compartment="mwd9a8530c_0d9c_43f5_8890_f8e0c510b531" initialConcentration="0" boundaryCondition="false" constant="false"/>
      <species id="mw3111e7a0_aa87_4474_b2dd_ee526627197f" name="FA1" compartment="mwd9a8530c_0d9c_43f5_8890_f8e0c510b531" initialConcentration="0" boundaryCondition="false" constant="false"/>
      <species id="mw7cc5736d_0e9a_4f69_9128_8ee5300fb4c1" name="FAE1" compartment="mwd9a8530c_0d9c_43f5_8890_f8e0c510b531" initialConcentration="0" boundaryCondition="false" constant="false"/>
      <species id="mw328550dc_1cd7_40a2_9544_9825573b0308" name="A1_conc_tot" compartment="mwd9a8530c_0d9c_43f5_8890_f8e0c510b531" initialConcentration="0" boundaryCondition="false" constant="false"/>
      <species id="mw0466afa7_1cfa_4056_8640_73b39c592a0b" name="%TO_TAE" compartment="mwd9a8530c_0d9c_43f5_8890_f8e0c510b531" initialConcentration="0" boundaryCondition="false" constant="false"/>
      <species id="mwf8767cde_b873_4930_940f_c1d5206618a2" name="%EO_TAE" compartment="mwd9a8530c_0d9c_43f5_8890_f8e0c510b531" initialConcentration="0" boundaryCondition="false" constant="false"/>
      <species id="mwe00b7173_2431_4a8b_a598_f210fb58017b" name="%EO_FAE" compartment="mwd9a8530c_0d9c_43f5_8890_f8e0c510b531" initialConcentration="0" boundaryCondition="false" constant="false"/>
      <species id="mw95cf9d5f_688b_4fe3_b89b_da9e3b416147" name="%EO_EA" compartment="mwd9a8530c_0d9c_43f5_8890_f8e0c510b531" initialConcentration="0" boundaryCondition="false" constant="false"/>
      <species id="mw093b1e32_65f4_4130_9648_b210a9aae467" name="%EO_E" compartment="mwd9a8530c_0d9c_43f5_8890_f8e0c510b531" initialConcentration="0" boundaryCondition="false" constant="false"/>
      <species id="mw5a175535_d0e1_4806_a5a0_e563e2e4d587" name="E_tot" compartment="mwd9a8530c_0d9c_43f5_8890_f8e0c510b531" initialConcentration="0" boundaryCondition="false" constant="false"/>
      <species id="mwa009d859_0b69_40b5_90a6_92edb46255f6" name="TAE_per_TC" compartment="mwd9a8530c_0d9c_43f5_8890_f8e0c510b531" initialConcentration="0" boundaryCondition="false" constant="false"/>
      <species id="mw25e59205_7ca8_4027_a2e1_33a8ca60f1e0" name="img_tot_Ab" compartment="mwd9a8530c_0d9c_43f5_8890_f8e0c510b531" initialConcentration="0" boundaryCondition="false" constant="false"/>
      <species id="mwf52bc6d7_c0bb_46b3_bee4_80f9dcb0c8d1" name="A1_SC" compartment="mwd9a8530c_0d9c_43f5_8890_f8e0c510b531" initialConcentration="1e-15" boundaryCondition="false" constant="false"/>
      <species id="mwd96f9dbf_bff3_42f8_b0fc_1a34b361b7a1" name="A1" compartment="mw58d53a26_82c4_4d17_8b25_c967d076d0e6" initialConcentration="0" boundaryCondition="false" constant="false"/>
      <species id="mw96cb4707_7cf9_4a39_90e0_3bd8eb5b03b6" name="E1" compartment="mw58d53a26_82c4_4d17_8b25_c967d076d0e6" initialConcentration="0" boundaryCondition="false" constant="false"/>
      <species id="mwb6c69fb9_e7a0_4410_8834_d6c7a703556b" name="EA1" compartment="mw58d53a26_82c4_4d17_8b25_c967d076d0e6" initialConcentration="0" boundaryCondition="false" constant="false"/>
      <species id="mw686a66ef_9fad_4d7d_b332_a70b5c400636" name="A1_conc" compartment="mw58d53a26_82c4_4d17_8b25_c967d076d0e6" initialConcentration="0" boundaryCondition="false" constant="false"/>
      <species id="mw82decdda_5aba_4f8a_afe0_fda3f107e232" name="T1" compartment="mw58d53a26_82c4_4d17_8b25_c967d076d0e6" initialConcentration="0" boundaryCondition="false" constant="false"/>
      <species id="mwfd467e03_f814_4e8e_bd98_1faa84c8ee07" name="TA1" compartment="mw58d53a26_82c4_4d17_8b25_c967d076d0e6" initialConcentration="0" boundaryCondition="false" constant="false"/>
      <species id="mwa0c50a42_f442_4a38_be31_b1b823182843" name="TAE1" compartment="mw58d53a26_82c4_4d17_8b25_c967d076d0e6" initialConcentration="1e-15" boundaryCondition="false" constant="false"/>
      <species id="mwf6268c13_2c61_428f_8f75_3996aceee13a" name="F1" compartment="mw58d53a26_82c4_4d17_8b25_c967d076d0e6" initialConcentration="0" boundaryCondition="false" constant="false"/>
      <species id="mw3658e075_b59e_4cdb_acd3_ebc43a7dff24" name="FA1" compartment="mw58d53a26_82c4_4d17_8b25_c967d076d0e6" initialConcentration="0" boundaryCondition="false" constant="false"/>
      <species id="mw9c531983_98be_4694_90f1_be0532758de0" name="FAE1" compartment="mw58d53a26_82c4_4d17_8b25_c967d076d0e6" initialConcentration="0" boundaryCondition="false" constant="false"/>
      <species id="mwbf195327_3c38_4104_b245_0de8f68e2fd7" name="A1_conc_tot" compartment="mw58d53a26_82c4_4d17_8b25_c967d076d0e6" initialConcentration="0" boundaryCondition="false" constant="false"/>
      <species id="mw85a4f868_7299_4e95_939d_0af0c61893f5" name="TAE_per_cell" compartment="mw58d53a26_82c4_4d17_8b25_c967d076d0e6" initialConcentration="0" boundaryCondition="false" constant="false"/>
      <species id="mw7c815dd4_1bfd_41a6_9a53_bea8d4a05711" name="img_tot_Ab" compartment="mw58d53a26_82c4_4d17_8b25_c967d076d0e6" initialConcentration="0" boundaryCondition="false" constant="false"/>
      <species id="mw5826d8dc_5458_4c70_a708_76ee83fe2596" name="A1" compartment="mw7d8ad5b3_f402_4617_8878_9ac8ef44f83c" initialConcentration="0" boundaryCondition="false" constant="false"/>
      <species id="mw90e2f448_4546_4976_9378_2e9d4b26d241" name="E1" compartment="mw7d8ad5b3_f402_4617_8878_9ac8ef44f83c" initialConcentration="0" boundaryCondition="false" constant="false"/>
      <species id="mw682c8d21_6be6_469c_8216_786afec1a1bb" name="EA1" compartment="mw7d8ad5b3_f402_4617_8878_9ac8ef44f83c" initialConcentration="0" boundaryCondition="false" constant="false"/>
      <species id="mw81c34346_e0a4_4fac_9f1a_f8d8ad43c1af" name="TotA1" compartment="mw7d8ad5b3_f402_4617_8878_9ac8ef44f83c" initialConcentration="0" boundaryCondition="false" constant="false"/>
      <species id="mw782f9719_0441_4ae7_ba05_013fce52d6e5" name="A1_conc" compartment="mw7d8ad5b3_f402_4617_8878_9ac8ef44f83c" initialConcentration="0" boundaryCondition="false" constant="false"/>
      <species id="mw97a41a22_1373_44c3_be52_95986f921840" name="T1" compartment="mw7d8ad5b3_f402_4617_8878_9ac8ef44f83c" initialConcentration="0" boundaryCondition="false" constant="false"/>
      <species id="mwe7423287_2ce2_4674_b77c_a96e792b5f75" name="TA1" compartment="mw7d8ad5b3_f402_4617_8878_9ac8ef44f83c" initialConcentration="0" boundaryCondition="false" constant="false"/>
      <species id="mwc92650c5_8b8a_4f42_8866_0319b56c86eb" name="TAE1" compartment="mw7d8ad5b3_f402_4617_8878_9ac8ef44f83c" initialConcentration="1e-15" boundaryCondition="false" constant="false"/>
      <species id="mw416a58cd_d5fd_49b2_b854_5e8f7733f9b4" name="F1" compartment="mw7d8ad5b3_f402_4617_8878_9ac8ef44f83c" initialConcentration="0" boundaryCondition="false" constant="false"/>
      <species id="mwf6d52c46_dbe0_4c9c_a67a_e18b6cd0b331" name="FA1" compartment="mw7d8ad5b3_f402_4617_8878_9ac8ef44f83c" initialConcentration="0" boundaryCondition="false" constant="false"/>
      <species id="mw7340a83e_fe1a_4e81_83ca_cf1bf5ba51fb" name="FAE1" compartment="mw7d8ad5b3_f402_4617_8878_9ac8ef44f83c" initialConcentration="0" boundaryCondition="false" constant="false"/>
      <species id="mw3e913873_4026_49a8_a563_4c53c884bc02" name="A1_conc_tot" compartment="mw7d8ad5b3_f402_4617_8878_9ac8ef44f83c" initialConcentration="0" boundaryCondition="false" constant="false"/>
      <species id="mwf09b8aaa_113b_4061_9d43_5f7729ddef5a" name="TAE_per_cell" compartment="mw7d8ad5b3_f402_4617_8878_9ac8ef44f83c" initialConcentration="0" boundaryCondition="false" constant="false"/>
      <species id="mw0c1be616_3759_42bd_b45c_3b46d266a159" name="A1" compartment="mwe59e527d_fdc4_4dd8_99b0_3a8fa659f671" initialConcentration="1e-15" boundaryCondition="false" constant="false"/>
      <species id="mw4b6bf9af_81fa_4aa4_887c_156104175030" name="E1" compartment="mwe59e527d_fdc4_4dd8_99b0_3a8fa659f671" initialConcentration="0" boundaryCondition="false" constant="false"/>
      <species id="mw90080deb_38a9_47a3_bc8a_0c8c0d5cd1ac" name="EA1" compartment="mwe59e527d_fdc4_4dd8_99b0_3a8fa659f671" initialConcentration="0" boundaryCondition="false" constant="false"/>
      <species id="mwb64d1776_8e63_4276_a04f_8bd060f599ea" name="A1_conc" compartment="mwe59e527d_fdc4_4dd8_99b0_3a8fa659f671" initialConcentration="0" boundaryCondition="false" constant="false"/>
      <species id="mwe5080531_4dd6_4dc0_b407_dde9ea47bc7e" name="T1" compartment="mwe59e527d_fdc4_4dd8_99b0_3a8fa659f671" initialConcentration="0" boundaryCondition="false" constant="false"/>
      <species id="mwe15b45d4_44af_4955_8f0f_3e66bc2b27eb" name="TA1" compartment="mwe59e527d_fdc4_4dd8_99b0_3a8fa659f671" initialConcentration="0" boundaryCondition="false" constant="false"/>
      <species id="mw5eca9bf7_f4ae_4055_92d7_c939266638e6" name="TAE1" compartment="mwe59e527d_fdc4_4dd8_99b0_3a8fa659f671" initialConcentration="1e-15" boundaryCondition="false" constant="false"/>
      <species id="mw95abf2d6_f8ac_4cf7_b7fd_a990aabf546d" name="F1" compartment="mwe59e527d_fdc4_4dd8_99b0_3a8fa659f671" initialConcentration="0" boundaryCondition="false" constant="false"/>
      <species id="mwe2d115fc_0310_4227_a31c_78af7c72839a" name="FA1" compartment="mwe59e527d_fdc4_4dd8_99b0_3a8fa659f671" initialConcentration="0" boundaryCondition="false" constant="false"/>
      <species id="mw6b3e1f9d_0d68_45a4_985f_2bfd17ea0c97" name="FAE1" compartment="mwe59e527d_fdc4_4dd8_99b0_3a8fa659f671" initialConcentration="0" boundaryCondition="false" constant="false"/>
      <species id="mwe8ad551f_ce59_41b6_97e3_e48ba975730e" name="A1_conc_tot" compartment="mwe59e527d_fdc4_4dd8_99b0_3a8fa659f671" initialConcentration="0" boundaryCondition="false" constant="false"/>
      <species id="mw465378d5_d73b_42ee_9fca_7091e582f6bc" name="%TO_TAE" compartment="mwe59e527d_fdc4_4dd8_99b0_3a8fa659f671" initialConcentration="0" boundaryCondition="false" constant="false"/>
      <species id="mwb680c427_4e7d_4bc1_9582_244f1e029b20" name="%EO_TAE" compartment="mwe59e527d_fdc4_4dd8_99b0_3a8fa659f671" initialConcentration="0" boundaryCondition="false" constant="false"/>
      <species id="mw5f360ad6_b8d0_4989_bf0d_26024742cb1e" name="%EO_FAE" compartment="mwe59e527d_fdc4_4dd8_99b0_3a8fa659f671" initialConcentration="0" boundaryCondition="false" constant="false"/>
      <species id="mw3400e5af_5d10_44a3_a878_3c8492777284" name="%EO_EA" compartment="mwe59e527d_fdc4_4dd8_99b0_3a8fa659f671" initialConcentration="0" boundaryCondition="false" constant="false"/>
      <species id="mwfc698e97_dc30_4894_80ec_0c5da8aada33" name="%EO_E" compartment="mwe59e527d_fdc4_4dd8_99b0_3a8fa659f671" initialConcentration="0" boundaryCondition="false" constant="false"/>
      <species id="mwd971d4dd_9f8b_447e_b9e4_2edc804faa31" name="E_tot" compartment="mwe59e527d_fdc4_4dd8_99b0_3a8fa659f671" initialConcentration="0" boundaryCondition="false" constant="false"/>
      <species id="mw4a1b6905_113a_4bd2_a1bf_1faee37a907f" name="%TO_TA" compartment="mwe59e527d_fdc4_4dd8_99b0_3a8fa659f671" initialConcentration="0" boundaryCondition="false" constant="false"/>
      <species id="mwd1e1f511_5aa5_4514_a6e0_572c35437d9f" name="%TO_T" compartment="mwe59e527d_fdc4_4dd8_99b0_3a8fa659f671" initialConcentration="0" boundaryCondition="false" constant="false"/>
      <species id="mw8a356694_d474_4af5_a355_ff6249440914" name="%FO_FAE" compartment="mwe59e527d_fdc4_4dd8_99b0_3a8fa659f671" initialConcentration="0" boundaryCondition="false" constant="false"/>
      <species id="mwfe4ddf8f_df3b_48f6_8d96_1f11943ae74b" name="%FO_FA" compartment="mwe59e527d_fdc4_4dd8_99b0_3a8fa659f671" initialConcentration="0" boundaryCondition="false" constant="false"/>
      <species id="mwbcc7f286_f0a7_4ec1_9002_a3d6a236515a" name="%FO_F" compartment="mwe59e527d_fdc4_4dd8_99b0_3a8fa659f671" initialConcentration="0" boundaryCondition="false" constant="false"/>
      <species id="mw14379b53_1058_4fad_b45d_1f3bb7060a70" name="F_tot" compartment="mwe59e527d_fdc4_4dd8_99b0_3a8fa659f671" initialConcentration="0" boundaryCondition="false" constant="false"/>
      <species id="mw939807f6_a302_41ed_b9b0_1625c049ecf0" name="TAE_per_cell" compartment="mwe59e527d_fdc4_4dd8_99b0_3a8fa659f671" initialConcentration="0" boundaryCondition="false" constant="false"/>
      <species id="mw21c43bc7_0d0b_4ebc_be67_a24734df8624" name="img_tot_Ab" compartment="mwe59e527d_fdc4_4dd8_99b0_3a8fa659f671" initialConcentration="0" boundaryCondition="false" constant="false"/>
      <species id="mwcd4854b0_0d05_4fb4_b455_bf7e17438f59" name="A1" compartment="mwbc1cadba_b416_432c_a5b1_1ca7c5bb8c3e" initialConcentration="1e-15" boundaryCondition="false" constant="false"/>
      <species id="mw54716a13_240b_45bb_b47e_f9650c7b08d4" name="T1" compartment="mwbc1cadba_b416_432c_a5b1_1ca7c5bb8c3e" initialConcentration="0" boundaryCondition="false" constant="false"/>
      <species id="mw457462c3_a3b0_4d01_83a9_ad14bd131b27" name="TA1" compartment="mwbc1cadba_b416_432c_a5b1_1ca7c5bb8c3e" initialConcentration="0" boundaryCondition="false" constant="false"/>
      <species id="mw2ad6f6f8_8382_4e14_9ee8_3dc366f3d1b7" name="TAE1" compartment="mwbc1cadba_b416_432c_a5b1_1ca7c5bb8c3e" initialConcentration="1e-15" boundaryCondition="false" constant="false"/>
      <species id="mwef39a6c5_9bd5_4b71_be82_01dc3ffb703a" name="E1" compartment="mwbc1cadba_b416_432c_a5b1_1ca7c5bb8c3e" initialConcentration="0" boundaryCondition="false" constant="false"/>
      <species id="mw49c1d18c_d676_4218_b8b7_6477d4846e7e" name="EA1" compartment="mwbc1cadba_b416_432c_a5b1_1ca7c5bb8c3e" initialConcentration="1e-10" boundaryCondition="false" constant="false"/>
      <species id="mw79552566_5afa_4195_b19c_7884b738012e" name="F1" compartment="mwbc1cadba_b416_432c_a5b1_1ca7c5bb8c3e" initialConcentration="0" boundaryCondition="false" constant="false"/>
      <species id="mwec78e8a1_7e98_460e_a322_36deb7305b47" name="FA1" compartment="mwbc1cadba_b416_432c_a5b1_1ca7c5bb8c3e" initialConcentration="0" boundaryCondition="false" constant="false"/>
      <species id="mwbdfd76e0_670d_4b93_a71d_cf8529c5106d" name="FAE1" compartment="mwbc1cadba_b416_432c_a5b1_1ca7c5bb8c3e" initialConcentration="0" boundaryCondition="false" constant="false"/>
      <species id="mw6903fcf7_e1a8_49d1_ad22_fabb08da59f8" name="img_tot_Ab" compartment="mwbc1cadba_b416_432c_a5b1_1ca7c5bb8c3e" initialConcentration="0" boundaryCondition="false" constant="false"/>
      <species id="mw76b084f4_f765_4972_8ab6_41ae45b55c72" name="A1_conc" compartment="mwbc1cadba_b416_432c_a5b1_1ca7c5bb8c3e" initialConcentration="0" boundaryCondition="false" constant="false"/>
      <species id="mw6e5d2b4d_2096_4e75_81eb_ff40e9f228ca" name="TAE_per_cell" compartment="mwbc1cadba_b416_432c_a5b1_1ca7c5bb8c3e" initialConcentration="0" boundaryCondition="false" constant="false"/>
    </listOfSpecies>
    <listOfParameters>
      <parameter id="mw4171ef1c_021f_463a_9ea9_fbcd3a54ff67" name="CL_BL" value="0.00372" constant="true"/>
      <parameter id="mwf32b5125_a2b6_4612_b376_c03e0a516c07" name="V_BL" value="0.044" constant="true"/>
      <parameter id="mw9ba30ebd_e6c8_47c2_b3ff_8f0d389b7e41" name="V_Tis" value="0.133" constant="true"/>
      <parameter id="mwd5459f08_9a6a_47e9_97a7_f3204fae6f8b" name="V_LN" value="0.00386" constant="true"/>
      <parameter id="mw919a8dba_1e41_4789_95d4_4ada9f868b21" name="QJ_Tis" value="1" constant="true"/>
      <parameter id="mwf7c4631b_1c32_46a0_b1da_fb8edbd33558" name="L_Tis" value="0.24" constant="true"/>
      <parameter id="mw39326685_e8c1_49d3_9473_0780abd35172" name="kdege" value="0.03" constant="true"/>
      <parameter id="mw1f026c9b_78d5_47ff_9054_d174e0039983" name="ksyne" value="1" constant="false"/>
      <parameter id="mwf5b4f9df_15e2_4203_a7cf_0cfa71d21989" name="BLe_BL" value="0.393" constant="true"/>
      <parameter id="mwb8e8cec1_9fb3_41e8_bcd2_cd577cb358e2" name="BLe_Tis" value="2.21" constant="true"/>
      <parameter id="mwf63aedc7_86ed_4f9f_9568_e37d5c6c0aa6" name="BLe_LN" value="64.5" constant="true"/>
      <parameter id="mw01b540a9_14db_43e9_a07e_8ab627172495" name="kone" value="86" constant="true"/>
      <parameter id="mwe9ea780c_8d71_4e76_93de_09312b3eef9a" name="kde" value="17" constant="true"/>
      <parameter id="mwf64ecfe5_9cf0_49c8_a79c_77652de3f9b0" name="koffe" value="1" constant="false"/>
      <parameter id="mwbdb95a0b_7ec1_4ec5_91ab_5cefc6446477" name="dur" value="0.0208" constant="true"/>
      <parameter id="mw465b01de_7f36_47a4_b17b_8bfe9329b0d8" name="Q_Tis" value="58.47" constant="true"/>
      <parameter id="mw58cbdaaa_fce9_4cad_a462_4035b484e81c" name="J_Tis" value="89.2" constant="true"/>
      <parameter id="mwedd8bd20_279b_4f9c_b943_aa51a2d009e9" name="L_LN" value="1" constant="false"/>
      <parameter id="mwde466eb1_49aa_4200_ba55_e59f70ea429e" name="sigv_Tis" value="0.937" constant="true"/>
      <parameter id="mw81995652_7239_43ee_b949_a9c1bb3b4d7c" name="sigis_Tis" value="0.2" constant="true"/>
      <parameter id="mw6a735516_999a_4439_9423_7bb8480388ab" name="V_BM" value="0.0266" constant="true"/>
      <parameter id="mwa5d2fe73_dd47_4370_9ba4_84ea102aac34" name="sigv_BM" value="0.85" constant="true"/>
      <parameter id="mw254da054_64ce_4d25_ba8a_cd2e0fbeb9f4" name="sigis_BM" value="0.2" constant="true"/>
      <parameter id="mwbbfc69da_42ee_499c_83f7_fa34b3f1d088" name="L_BM" value="0.0155" constant="true"/>
      <parameter id="mw5d0075d2_8365_4327_ba03_77b0bce3d201" name="Q_BM" value="0.88" constant="true"/>
      <parameter id="mw8b19d4c6_b194_4f9b_b27f_fa7e1cdc84b7" name="J_BM" value="11.4" constant="true"/>
      <parameter id="mw4bbbe098_66f6_455c_8ae0_c7472d6e82a2" name="kp_E1_BM" value="1" constant="false"/>
      <parameter id="mwabc9286a_b982_42c1_9a82_1055eda58712" name="kp_E1_Tis" value="1" constant="false"/>
      <parameter id="mwc2ce1b3b_3202_400f_949f_8f8c1c3f864a" name="kp_E1_LN" value="1" constant="false"/>
      <parameter id="mwf538d256_efcb_417d_9abc_8739e8fcdd3e" name="BLe_BM" value="3.66" constant="true"/>
      <parameter id="mw92566742_01f3_4b39_9b6a_f47f925ee1a7" name="test" value="1" constant="true"/>
      <parameter id="mwa1f90cd5_04a4_4174_abc1_4c95d2fce974" name="kont" value="86" constant="true"/>
      <parameter id="mw5d6ef4f1_9786_4903_9de9_d12dcb2327ce" name="kofft" value="1" constant="false"/>
      <parameter id="mw5ad9262a_2356_4de9_882b_2d376ba6e9b1" name="kdt" value="0.04" constant="true"/>
      <parameter id="mw92786410_fad3_4c7b_9596_79b146ffdaeb" name="BLt_BL" value="4.87e-05" constant="true"/>
      <parameter id="mw82e1a1b5_fdec_45c5_aca2_f05b289fb336" name="BLt_BM" value="0.823" constant="true"/>
      <parameter id="mwd222af67_8487_4c37_ab65_5db004744a59" name="BLt_Tis" value="0.000382" constant="true"/>
      <parameter id="mwca1269ec_5526_4fd1_a395_abfb50beee97" name="BLt_LN" value="0.0147" constant="true"/>
      <parameter id="mwab8a3983_f395_4a8c_9740_da5076c3bd34" name="kp_T1_BM" value="1" constant="false"/>
      <parameter id="mw0d3cdd9b_be25_4256_b87b_c783e756e1b4" name="kp_T1_Tis" value="1" constant="false"/>
      <parameter id="mwedfbb4e3_2137_4f8d_b46e_050240136950" name="kp_T1_LN" value="1" constant="false"/>
      <parameter id="mw9db86062_f2f9_42a6_b734_d2b1edc7bc4e" name="konf" value="86" constant="true"/>
      <parameter id="mw9290b39e_8ac1_41a4_945f_6c9880460301" name="kofff" value="1" constant="false"/>
      <parameter id="mw1ae11e83_09f3_4d4d_b917_165ed9790554" name="kdf" value="0.0262" constant="true"/>
      <parameter id="mwfda9a044_5e15_41f0_8068_a749df5c7543" name="kdegf" value="31.8" constant="true"/>
      <parameter id="mw32a73d46_f5d0_4c65_928d_4c729966e983" name="ksynf" value="1" constant="false"/>
      <parameter id="mw1ad15784_6646_4f5c_a4d9_c48bc5a0822c" name="BLf_BL" value="100" constant="true"/>
      <parameter id="mw93075494_9d96_4baa_a8ab_f7f6840f5867" name="kp_F1_BM" value="1" constant="true"/>
      <parameter id="mw567d1ea5_9908_4dd8_b381_9b625cf2276c" name="kp_F1_Tis" value="1" constant="true"/>
      <parameter id="mw88933988_538c_4da7_a47d_df8e6b85d806" name="kp_F1_LN" value="1" constant="true"/>
      <parameter id="mw024ce878_37ea_4d5b_b1ab_fc9528f2ea3c" name="XpL_A1" value="0.0772" constant="true"/>
      <parameter id="mw9732004c_34ec_449a_94b7_f67903143e37" name="XpS_A1" value="0.000124" constant="true"/>
      <parameter id="mwe9d0eaf2_697b_4b39_9892_59a1fdf28f96" name="PeL_A1" value="4.48" constant="true"/>
      <parameter id="mwf8c5f46d_8d7d_41f5_971d_c261da74a769" name="PeS_A1" value="9.82" constant="true"/>
      <parameter id="mw8a469ef0_b52a_45dc_85bf_08c8316e5392" name="sigvL_A1" value="0.18" constant="true"/>
      <parameter id="mw6ca7f5e3_60fc_4418_8f2d_778b36a39d70" name="sigvS_A1" value="0.998" constant="true"/>
      <parameter id="mwfd99481b_ec79_444f_925a_822fba5f48e4" name="XpL_F1" value="0.681" constant="true"/>
      <parameter id="mw222b9f4a_4340_45a0_8784_edd6a9754487" name="XpS_F1" value="104" constant="true"/>
      <parameter id="mw1134636b_8439_4aa4_94c4_23cda5781012" name="PeL_F1" value="0.61" constant="true"/>
      <parameter id="mwfa5ccf4e_b8c1_479d_9819_2f91609b4d67" name="PeS_F1" value="0.00386" constant="true"/>
      <parameter id="mwb5545061_569d_4844_89df_f457d980425a" name="sigvL_F1" value="0.0157" constant="true"/>
      <parameter id="mwe3fd3e90_f7c9_412c_9d8c_8785eae4e05d" name="sigvS_F1" value="0.305" constant="true"/>
      <parameter id="mwe2f3f09e_4bde_4dcf_bf44_480259047d53" name="PSgen_A1" value="1" constant="false"/>
      <parameter id="mw8acffbf4_6705_4a9a_9154_d1ced3cfb011" name="Jgen_A1" value="1" constant="false"/>
      <parameter id="mw8e249bfc_e788_4a95_a2e3_30f980338ad9" name="PSgen_F1" value="1" constant="false"/>
      <parameter id="mwe1ed144b_e9c3_4c60_91a3_2c278f82886f" name="Jgen_F1" value="1" constant="false"/>
      <parameter id="mwf215c3ec_caa0_48ac_a167_f21f39ed2b32" name="Tumor_cell_conc_BL" value="3.87e-09" constant="true"/>
      <parameter id="mw63a1529e_a652_40cf_95b2_7ca527266efc" name="Tumor_cell_conc_BM" value="5.98e-06" constant="true"/>
      <parameter id="mw3d13ab9b_329c_49fb_b8fc_d9f17860be33" name="TAE_Kp_SF" value="1" constant="true"/>
      <parameter id="mw893e05f5_23dc_4999_b751_93735c2fc5cb" name="target_exp" value="12590" constant="true"/>
      <parameter id="mw87680b77_fba2_4245_a3f6_e003a6702914" name="V_totBL" value="0.0801" constant="true"/>
      <parameter id="mw30e17ad3_6367_4b35_a7e5_2a5435b4beb3" name="V_totBM" value="0.0423" constant="true"/>
      <parameter id="mw533c3f12_a795_4bbc_9a36_ddc5f60b7747" name="V_SP" value="0.00062" constant="true"/>
      <parameter id="mw6434e893_6683_41db_ba45_9de0f34f7c93" name="Q_SP" value="2.14" constant="true"/>
      <parameter id="mwb52851d8_ff82_4064_9b07_2e2cfb239311" name="J_SP" value="1.88" constant="true"/>
      <parameter id="mw04b78da7_666c_4110_803d_af52df5279f5" name="L_SP" value="0.00018" constant="true"/>
      <parameter id="mwb8ea16d3_5a8a_4194_b146_92ad9a6b3c11" name="BLe_SP" value="98.26" constant="true"/>
      <parameter id="mw215ac5f3_d1de_42c9_9c22_5840319f9e45" name="BLt_SP" value="0.0349" constant="true"/>
      <parameter id="mw6920e29d_9d8a_40a6_b08b_1000d5f369f3" name="kp_E1_SP" value="1" constant="false"/>
      <parameter id="mwe2906559_d7c9_46ae_bb34_8042ffe74b21" name="kp_T1_SP" value="1" constant="false"/>
      <parameter id="mw85d33af2_b141_4e33_b08b_9e9db97521aa" name="sigis_SP" value="0.2" constant="true"/>
      <parameter id="mw10d91060_07df_4f6d_839f_2a5c4bf81063" name="V_totSP" value="0.0031" constant="true"/>
      <parameter id="mw40c5043f_c5f2_41d2_843a_49ff8e0ca710" name="V_BMv" value="0.0032" constant="true"/>
      <parameter id="mwc3ccfa5a_ada0_41b9_a380_ea403acb0a91" name="V_SPv" value="0.0004" constant="true"/>
      <parameter id="mwe74cb9ea_92bb_4a9c_9d16_c04511932419" name="ka_SC" value="0.7" constant="true"/>
      <parameter id="mwba31b91b_5623_4a4a_9003_a93f9579c64e" name="F_SC" value="1" constant="true"/>
      <parameter id="mwaee718c1_4bc0_4f60_875b_06ebeb1ef636" name="kf_SC" value="1" constant="false"/>
    </listOfParameters>
    <listOfInitialAssignments>
      <initialAssignment symbol="mw90e2f448_4546_4976_9378_2e9d4b26d241">
        <math xmlns="http://www.w3.org/1998/Math/MathML">
          <ci> mwb8e8cec1_9fb3_41e8_bcd2_cd577cb358e2 </ci>
        </math>
      </initialAssignment>
      <initialAssignment symbol="mw96cb4707_7cf9_4a39_90e0_3bd8eb5b03b6">
        <math xmlns="http://www.w3.org/1998/Math/MathML">
          <ci> mwf63aedc7_86ed_4f9f_9568_e37d5c6c0aa6 </ci>
        </math>
      </initialAssignment>
      <initialAssignment symbol="mw276ce109_122a_4d9c_a40f_36ee6e79a2e3">
        <math xmlns="http://www.w3.org/1998/Math/MathML">
          <ci> mwf5b4f9df_15e2_4203_a7cf_0cfa71d21989 </ci>
        </math>
      </initialAssignment>
      <initialAssignment symbol="mw4b6bf9af_81fa_4aa4_887c_156104175030">
        <math xmlns="http://www.w3.org/1998/Math/MathML">
          <ci> mwf538d256_efcb_417d_9abc_8739e8fcdd3e </ci>
        </math>
      </initialAssignment>
      <initialAssignment symbol="mwe5080531_4dd6_4dc0_b407_dde9ea47bc7e">
        <math xmlns="http://www.w3.org/1998/Math/MathML">
          <ci> mw82e1a1b5_fdec_45c5_aca2_f05b289fb336 </ci>
        </math>
      </initialAssignment>
      <initialAssignment symbol="mw97a41a22_1373_44c3_be52_95986f921840">
        <math xmlns="http://www.w3.org/1998/Math/MathML">
          <ci> mwd222af67_8487_4c37_ab65_5db004744a59 </ci>
        </math>
      </initialAssignment>
      <initialAssignment symbol="mw82decdda_5aba_4f8a_afe0_fda3f107e232">
        <math xmlns="http://www.w3.org/1998/Math/MathML">
          <ci> mwca1269ec_5526_4fd1_a395_abfb50beee97 </ci>
        </math>
      </initialAssignment>
      <initialAssignment symbol="mwa2f74ff1_e307_4490_be38_39450afa2b33">
        <math xmlns="http://www.w3.org/1998/Math/MathML">
          <ci> mw92786410_fad3_4c7b_9596_79b146ffdaeb </ci>
        </math>
      </initialAssignment>
      <initialAssignment symbol="mw01b56fab_eabc_4966_a450_d7666218bb4e">
        <math xmlns="http://www.w3.org/1998/Math/MathML">
          <ci> mw1ad15784_6646_4f5c_a4d9_c48bc5a0822c </ci>
        </math>
      </initialAssignment>
      <initialAssignment symbol="mwf6268c13_2c61_428f_8f75_3996aceee13a">
        <math xmlns="http://www.w3.org/1998/Math/MathML">
          <apply>
            <divide/>
            <apply>
              <plus/>
              <apply>
                <divide/>
                <apply>
                  <times/>
                  <ci> mwbbfc69da_42ee_499c_83f7_fa34b3f1d088 </ci>
                  <apply>
                    <minus/>
                    <cn type="integer"> 1 </cn>
                    <ci> mw254da054_64ce_4d25_ba8a_cd2e0fbeb9f4 </ci>
                  </apply>
                  <apply>
                    <plus/>
                    <apply>
                      <divide/>
                      <apply>
                        <times/>
                        <ci> mw5d0075d2_8365_4327_ba03_77b0bce3d201 </ci>
                        <ci> mwbbfc69da_42ee_499c_83f7_fa34b3f1d088 </ci>
                        <apply>
                          <plus/>
                          <ci> mw8e249bfc_e788_4a95_a2e3_30f980338ad9 </ci>
                          <ci> mwe1ed144b_e9c3_4c60_91a3_2c278f82886f </ci>
                        </apply>
                        <ci> mw1ad15784_6646_4f5c_a4d9_c48bc5a0822c </ci>
                      </apply>
                      <apply>
                        <plus/>
                        <apply>
                          <minus/>
                          <ci> mw5d0075d2_8365_4327_ba03_77b0bce3d201 </ci>
                          <ci> mwbbfc69da_42ee_499c_83f7_fa34b3f1d088 </ci>
                        </apply>
                        <apply>
                          <times/>
                          <ci> mwbbfc69da_42ee_499c_83f7_fa34b3f1d088 </ci>
                          <apply>
                            <plus/>
                            <ci> mw8e249bfc_e788_4a95_a2e3_30f980338ad9 </ci>
                            <ci> mwe1ed144b_e9c3_4c60_91a3_2c278f82886f </ci>
                          </apply>
                        </apply>
                      </apply>
                    </apply>
                    <apply>
                      <times/>
                      <ci> mwfda9a044_5e15_41f0_8068_a749df5c7543 </ci>
                      <ci> mwf32b5125_a2b6_4612_b376_c03e0a516c07 </ci>
                      <ci> mw1ad15784_6646_4f5c_a4d9_c48bc5a0822c </ci>
                    </apply>
                  </apply>
                </apply>
                <apply>
                  <plus/>
                  <apply>
                    <divide/>
                    <apply>
                      <times/>
                      <apply>
                        <minus/>
                        <ci> mw5d0075d2_8365_4327_ba03_77b0bce3d201 </ci>
                        <ci> mwbbfc69da_42ee_499c_83f7_fa34b3f1d088 </ci>
                      </apply>
                      <ci> mwbbfc69da_42ee_499c_83f7_fa34b3f1d088 </ci>
                      <ci> mw8e249bfc_e788_4a95_a2e3_30f980338ad9 </ci>
                    </apply>
                    <apply>
                      <plus/>
                      <apply>
                        <minus/>
                        <ci> mw5d0075d2_8365_4327_ba03_77b0bce3d201 </ci>
                        <ci> mwbbfc69da_42ee_499c_83f7_fa34b3f1d088 </ci>
                      </apply>
                      <apply>
                        <times/>
                        <ci> mwbbfc69da_42ee_499c_83f7_fa34b3f1d088 </ci>
                        <apply>
                          <plus/>
                          <ci> mw8e249bfc_e788_4a95_a2e3_30f980338ad9 </ci>
                          <ci> mwe1ed144b_e9c3_4c60_91a3_2c278f82886f </ci>
                        </apply>
                      </apply>
                    </apply>
                  </apply>
                  <apply>
                    <times/>
                    <ci> mwbbfc69da_42ee_499c_83f7_fa34b3f1d088 </ci>
                    <apply>
                      <minus/>
                      <cn type="integer"> 1 </cn>
                      <ci> mw254da054_64ce_4d25_ba8a_cd2e0fbeb9f4 </ci>
                    </apply>
                  </apply>
                </apply>
              </apply>
              <apply>
                <divide/>
                <apply>
                  <times/>
                  <ci> mwf7c4631b_1c32_46a0_b1da_fb8edbd33558 </ci>
                  <apply>
                    <minus/>
                    <cn type="integer"> 1 </cn>
                    <ci> mw81995652_7239_43ee_b949_a9c1bb3b4d7c </ci>
                  </apply>
                  <apply>
                    <divide/>
                    <apply>
                      <times/>
                      <ci> mw465b01de_7f36_47a4_b17b_8bfe9329b0d8 </ci>
                      <ci> mwf7c4631b_1c32_46a0_b1da_fb8edbd33558 </ci>
                      <apply>
                        <plus/>
                        <ci> mw8e249bfc_e788_4a95_a2e3_30f980338ad9 </ci>
                        <ci> mwe1ed144b_e9c3_4c60_91a3_2c278f82886f </ci>
                      </apply>
                      <ci> mw1ad15784_6646_4f5c_a4d9_c48bc5a0822c </ci>
                    </apply>
                    <apply>
                      <plus/>
                      <apply>
                        <minus/>
                        <ci> mw465b01de_7f36_47a4_b17b_8bfe9329b0d8 </ci>
                        <ci> mwf7c4631b_1c32_46a0_b1da_fb8edbd33558 </ci>
                      </apply>
                      <apply>
                        <times/>
                        <ci> mwf7c4631b_1c32_46a0_b1da_fb8edbd33558 </ci>
                        <apply>
                          <plus/>
                          <ci> mw8e249bfc_e788_4a95_a2e3_30f980338ad9 </ci>
                          <ci> mwe1ed144b_e9c3_4c60_91a3_2c278f82886f </ci>
                        </apply>
                      </apply>
                    </apply>
                  </apply>
                </apply>
                <apply>
                  <plus/>
                  <apply>
                    <divide/>
                    <apply>
                      <times/>
                      <apply>
                        <minus/>
                        <ci> mw465b01de_7f36_47a4_b17b_8bfe9329b0d8 </ci>
                        <ci> mwf7c4631b_1c32_46a0_b1da_fb8edbd33558 </ci>
                      </apply>
                      <ci> mwf7c4631b_1c32_46a0_b1da_fb8edbd33558 </ci>
                      <ci> mw8e249bfc_e788_4a95_a2e3_30f980338ad9 </ci>
                    </apply>
                    <apply>
                      <plus/>
                      <apply>
                        <minus/>
                        <ci> mw465b01de_7f36_47a4_b17b_8bfe9329b0d8 </ci>
                        <ci> mwf7c4631b_1c32_46a0_b1da_fb8edbd33558 </ci>
                      </apply>
                      <apply>
                        <times/>
                        <ci> mwf7c4631b_1c32_46a0_b1da_fb8edbd33558 </ci>
                        <apply>
                          <plus/>
                          <ci> mw8e249bfc_e788_4a95_a2e3_30f980338ad9 </ci>
                          <ci> mwe1ed144b_e9c3_4c60_91a3_2c278f82886f </ci>
                        </apply>
                      </apply>
                    </apply>
                  </apply>
                  <apply>
                    <times/>
                    <ci> mwf7c4631b_1c32_46a0_b1da_fb8edbd33558 </ci>
                    <apply>
                      <minus/>
                      <cn type="integer"> 1 </cn>
                      <ci> mw81995652_7239_43ee_b949_a9c1bb3b4d7c </ci>
                    </apply>
                  </apply>
                </apply>
              </apply>
              <apply>
                <divide/>
                <apply>
                  <times/>
                  <ci> mw04b78da7_666c_4110_803d_af52df5279f5 </ci>
                  <apply>
                    <minus/>
                    <cn type="integer"> 1 </cn>
                    <ci> mw85d33af2_b141_4e33_b08b_9e9db97521aa </ci>
                  </apply>
                  <apply>
                    <divide/>
                    <apply>
                      <times/>
                      <ci> mw6434e893_6683_41db_ba45_9de0f34f7c93 </ci>
                      <ci> mw04b78da7_666c_4110_803d_af52df5279f5 </ci>
                      <apply>
                        <plus/>
                        <ci> mw8e249bfc_e788_4a95_a2e3_30f980338ad9 </ci>
                        <ci> mwe1ed144b_e9c3_4c60_91a3_2c278f82886f </ci>
                      </apply>
                      <ci> mw1ad15784_6646_4f5c_a4d9_c48bc5a0822c </ci>
                    </apply>
                    <apply>
                      <plus/>
                      <apply>
                        <minus/>
                        <ci> mw6434e893_6683_41db_ba45_9de0f34f7c93 </ci>
                        <ci> mw04b78da7_666c_4110_803d_af52df5279f5 </ci>
                      </apply>
                      <apply>
                        <times/>
                        <ci> mw04b78da7_666c_4110_803d_af52df5279f5 </ci>
                        <apply>
                          <plus/>
                          <ci> mw8e249bfc_e788_4a95_a2e3_30f980338ad9 </ci>
                          <ci> mwe1ed144b_e9c3_4c60_91a3_2c278f82886f </ci>
                        </apply>
                      </apply>
                    </apply>
                  </apply>
                </apply>
                <apply>
                  <plus/>
                  <apply>
                    <divide/>
                    <apply>
                      <times/>
                      <apply>
                        <minus/>
                        <ci> mw6434e893_6683_41db_ba45_9de0f34f7c93 </ci>
                        <ci> mw04b78da7_666c_4110_803d_af52df5279f5 </ci>
                      </apply>
                      <ci> mw04b78da7_666c_4110_803d_af52df5279f5 </ci>
                      <ci> mw8e249bfc_e788_4a95_a2e3_30f980338ad9 </ci>
                    </apply>
                    <apply>
                      <plus/>
                      <apply>
                        <minus/>
                        <ci> mw6434e893_6683_41db_ba45_9de0f34f7c93 </ci>
                        <ci> mw04b78da7_666c_4110_803d_af52df5279f5 </ci>
                      </apply>
                      <apply>
                        <times/>
                        <ci> mw04b78da7_666c_4110_803d_af52df5279f5 </ci>
                        <apply>
                          <plus/>
                          <ci> mw8e249bfc_e788_4a95_a2e3_30f980338ad9 </ci>
                          <ci> mwe1ed144b_e9c3_4c60_91a3_2c278f82886f </ci>
                        </apply>
                      </apply>
                    </apply>
                  </apply>
                  <apply>
                    <times/>
                    <ci> mw04b78da7_666c_4110_803d_af52df5279f5 </ci>
                    <apply>
                      <minus/>
                      <cn type="integer"> 1 </cn>
                      <ci> mw85d33af2_b141_4e33_b08b_9e9db97521aa </ci>
                    </apply>
                  </apply>
                </apply>
              </apply>
            </apply>
            <apply>
              <plus/>
              <ci> mwf7c4631b_1c32_46a0_b1da_fb8edbd33558 </ci>
              <ci> mwbbfc69da_42ee_499c_83f7_fa34b3f1d088 </ci>
              <ci> mw04b78da7_666c_4110_803d_af52df5279f5 </ci>
            </apply>
          </apply>
        </math>
      </initialAssignment>
      <initialAssignment symbol="mw416a58cd_d5fd_49b2_b854_5e8f7733f9b4">
        <math xmlns="http://www.w3.org/1998/Math/MathML">
          <apply>
            <divide/>
            <apply>
              <divide/>
              <apply>
                <times/>
                <ci> mw465b01de_7f36_47a4_b17b_8bfe9329b0d8 </ci>
                <ci> mwf7c4631b_1c32_46a0_b1da_fb8edbd33558 </ci>
                <apply>
                  <plus/>
                  <ci> mw8e249bfc_e788_4a95_a2e3_30f980338ad9 </ci>
                  <ci> mwe1ed144b_e9c3_4c60_91a3_2c278f82886f </ci>
                </apply>
                <ci> mw1ad15784_6646_4f5c_a4d9_c48bc5a0822c </ci>
              </apply>
              <apply>
                <plus/>
                <apply>
                  <minus/>
                  <ci> mw465b01de_7f36_47a4_b17b_8bfe9329b0d8 </ci>
                  <ci> mwf7c4631b_1c32_46a0_b1da_fb8edbd33558 </ci>
                </apply>
                <apply>
                  <times/>
                  <ci> mwf7c4631b_1c32_46a0_b1da_fb8edbd33558 </ci>
                  <apply>
                    <plus/>
                    <ci> mw8e249bfc_e788_4a95_a2e3_30f980338ad9 </ci>
                    <ci> mwe1ed144b_e9c3_4c60_91a3_2c278f82886f </ci>
                  </apply>
                </apply>
              </apply>
            </apply>
            <apply>
              <plus/>
              <apply>
                <divide/>
                <apply>
                  <times/>
                  <apply>
                    <minus/>
                    <ci> mw465b01de_7f36_47a4_b17b_8bfe9329b0d8 </ci>
                    <ci> mwf7c4631b_1c32_46a0_b1da_fb8edbd33558 </ci>
                  </apply>
                  <ci> mwf7c4631b_1c32_46a0_b1da_fb8edbd33558 </ci>
                  <ci> mw8e249bfc_e788_4a95_a2e3_30f980338ad9 </ci>
                </apply>
                <apply>
                  <plus/>
                  <apply>
                    <minus/>
                    <ci> mw465b01de_7f36_47a4_b17b_8bfe9329b0d8 </ci>
                    <ci> mwf7c4631b_1c32_46a0_b1da_fb8edbd33558 </ci>
                  </apply>
                  <apply>
                    <times/>
                    <ci> mwf7c4631b_1c32_46a0_b1da_fb8edbd33558 </ci>
                    <apply>
                      <plus/>
                      <ci> mw8e249bfc_e788_4a95_a2e3_30f980338ad9 </ci>
                      <ci> mwe1ed144b_e9c3_4c60_91a3_2c278f82886f </ci>
                    </apply>
                  </apply>
                </apply>
              </apply>
              <apply>
                <times/>
                <ci> mwf7c4631b_1c32_46a0_b1da_fb8edbd33558 </ci>
                <apply>
                  <minus/>
                  <cn type="integer"> 1 </cn>
                  <ci> mw81995652_7239_43ee_b949_a9c1bb3b4d7c </ci>
                </apply>
              </apply>
            </apply>
          </apply>
        </math>
      </initialAssignment>
      <initialAssignment symbol="mw95abf2d6_f8ac_4cf7_b7fd_a990aabf546d">
        <math xmlns="http://www.w3.org/1998/Math/MathML">
          <apply>
            <divide/>
            <apply>
              <plus/>
              <apply>
                <divide/>
                <apply>
                  <times/>
                  <ci> mw5d0075d2_8365_4327_ba03_77b0bce3d201 </ci>
                  <ci> mwbbfc69da_42ee_499c_83f7_fa34b3f1d088 </ci>
                  <apply>
                    <plus/>
                    <ci> mw8e249bfc_e788_4a95_a2e3_30f980338ad9 </ci>
                    <ci> mwe1ed144b_e9c3_4c60_91a3_2c278f82886f </ci>
                  </apply>
                  <ci> mw1ad15784_6646_4f5c_a4d9_c48bc5a0822c </ci>
                </apply>
                <apply>
                  <plus/>
                  <apply>
                    <minus/>
                    <ci> mw5d0075d2_8365_4327_ba03_77b0bce3d201 </ci>
                    <ci> mwbbfc69da_42ee_499c_83f7_fa34b3f1d088 </ci>
                  </apply>
                  <apply>
                    <times/>
                    <ci> mwbbfc69da_42ee_499c_83f7_fa34b3f1d088 </ci>
                    <apply>
                      <plus/>
                      <ci> mw8e249bfc_e788_4a95_a2e3_30f980338ad9 </ci>
                      <ci> mwe1ed144b_e9c3_4c60_91a3_2c278f82886f </ci>
                    </apply>
                  </apply>
                </apply>
              </apply>
              <apply>
                <times/>
                <ci> mwfda9a044_5e15_41f0_8068_a749df5c7543 </ci>
                <ci> mwf32b5125_a2b6_4612_b376_c03e0a516c07 </ci>
                <ci> mw1ad15784_6646_4f5c_a4d9_c48bc5a0822c </ci>
              </apply>
            </apply>
            <apply>
              <plus/>
              <apply>
                <divide/>
                <apply>
                  <times/>
                  <apply>
                    <minus/>
                    <ci> mw5d0075d2_8365_4327_ba03_77b0bce3d201 </ci>
                    <ci> mwbbfc69da_42ee_499c_83f7_fa34b3f1d088 </ci>
                  </apply>
                  <ci> mwbbfc69da_42ee_499c_83f7_fa34b3f1d088 </ci>
                  <ci> mw8e249bfc_e788_4a95_a2e3_30f980338ad9 </ci>
                </apply>
                <apply>
                  <plus/>
                  <apply>
                    <minus/>
                    <ci> mw5d0075d2_8365_4327_ba03_77b0bce3d201 </ci>
                    <ci> mwbbfc69da_42ee_499c_83f7_fa34b3f1d088 </ci>
                  </apply>
                  <apply>
                    <times/>
                    <ci> mwbbfc69da_42ee_499c_83f7_fa34b3f1d088 </ci>
                    <apply>
                      <plus/>
                      <ci> mw8e249bfc_e788_4a95_a2e3_30f980338ad9 </ci>
                      <ci> mwe1ed144b_e9c3_4c60_91a3_2c278f82886f </ci>
                    </apply>
                  </apply>
                </apply>
              </apply>
              <apply>
                <times/>
                <ci> mwbbfc69da_42ee_499c_83f7_fa34b3f1d088 </ci>
                <apply>
                  <minus/>
                  <cn type="integer"> 1 </cn>
                  <ci> mw254da054_64ce_4d25_ba8a_cd2e0fbeb9f4 </ci>
                </apply>
              </apply>
            </apply>
          </apply>
        </math>
      </initialAssignment>
      <initialAssignment symbol="mw79552566_5afa_4195_b19c_7884b738012e">
        <math xmlns="http://www.w3.org/1998/Math/MathML">
          <apply>
            <divide/>
            <apply>
              <divide/>
              <apply>
                <times/>
                <ci> mw6434e893_6683_41db_ba45_9de0f34f7c93 </ci>
                <ci> mw04b78da7_666c_4110_803d_af52df5279f5 </ci>
                <apply>
                  <plus/>
                  <ci> mw8e249bfc_e788_4a95_a2e3_30f980338ad9 </ci>
                  <ci> mwe1ed144b_e9c3_4c60_91a3_2c278f82886f </ci>
                </apply>
                <ci> mw1ad15784_6646_4f5c_a4d9_c48bc5a0822c </ci>
              </apply>
              <apply>
                <plus/>
                <apply>
                  <minus/>
                  <ci> mw6434e893_6683_41db_ba45_9de0f34f7c93 </ci>
                  <ci> mw04b78da7_666c_4110_803d_af52df5279f5 </ci>
                </apply>
                <apply>
                  <times/>
                  <ci> mw04b78da7_666c_4110_803d_af52df5279f5 </ci>
                  <apply>
                    <plus/>
                    <ci> mw8e249bfc_e788_4a95_a2e3_30f980338ad9 </ci>
                    <ci> mwe1ed144b_e9c3_4c60_91a3_2c278f82886f </ci>
                  </apply>
                </apply>
              </apply>
            </apply>
            <apply>
              <plus/>
              <apply>
                <divide/>
                <apply>
                  <times/>
                  <apply>
                    <minus/>
                    <ci> mw6434e893_6683_41db_ba45_9de0f34f7c93 </ci>
                    <ci> mw04b78da7_666c_4110_803d_af52df5279f5 </ci>
                  </apply>
                  <ci> mw04b78da7_666c_4110_803d_af52df5279f5 </ci>
                  <ci> mw8e249bfc_e788_4a95_a2e3_30f980338ad9 </ci>
                </apply>
                <apply>
                  <plus/>
                  <apply>
                    <minus/>
                    <ci> mw6434e893_6683_41db_ba45_9de0f34f7c93 </ci>
                    <ci> mw04b78da7_666c_4110_803d_af52df5279f5 </ci>
                  </apply>
                  <apply>
                    <times/>
                    <ci> mw04b78da7_666c_4110_803d_af52df5279f5 </ci>
                    <apply>
                      <plus/>
                      <ci> mw8e249bfc_e788_4a95_a2e3_30f980338ad9 </ci>
                      <ci> mwe1ed144b_e9c3_4c60_91a3_2c278f82886f </ci>
                    </apply>
                  </apply>
                </apply>
              </apply>
              <apply>
                <times/>
                <ci> mw04b78da7_666c_4110_803d_af52df5279f5 </ci>
                <apply>
                  <minus/>
                  <cn type="integer"> 1 </cn>
                  <ci> mw85d33af2_b141_4e33_b08b_9e9db97521aa </ci>
                </apply>
              </apply>
            </apply>
          </apply>
        </math>
      </initialAssignment>
      <initialAssignment symbol="mw54716a13_240b_45bb_b47e_f9650c7b08d4">
        <math xmlns="http://www.w3.org/1998/Math/MathML">
          <ci> mw215ac5f3_d1de_42c9_9c22_5840319f9e45 </ci>
        </math>
      </initialAssignment>
      <initialAssignment symbol="mwef39a6c5_9bd5_4b71_be82_01dc3ffb703a">
        <math xmlns="http://www.w3.org/1998/Math/MathML">
          <ci> mwb8ea16d3_5a8a_4194_b146_92ad9a6b3c11 </ci>
        </math>
      </initialAssignment>
    </listOfInitialAssignments>
    <listOfRules>
      <assignmentRule variable="mwf64ecfe5_9cf0_49c8_a79c_77652de3f9b0">
        <math xmlns="http://www.w3.org/1998/Math/MathML">
          <apply>
            <times/>
            <ci> mw01b540a9_14db_43e9_a07e_8ab627172495 </ci>
            <ci> mwe9ea780c_8d71_4e76_93de_09312b3eef9a </ci>
          </apply>
        </math>
      </assignmentRule>
      <assignmentRule variable="mw1f026c9b_78d5_47ff_9054_d174e0039983">
        <math xmlns="http://www.w3.org/1998/Math/MathML">
          <apply>
            <times/>
            <ci> mw39326685_e8c1_49d3_9473_0780abd35172 </ci>
            <apply>
              <plus/>
              <ci> mwb8e8cec1_9fb3_41e8_bcd2_cd577cb358e2 </ci>
              <apply>
                <divide/>
                <apply>
                  <times/>
                  <ci> mwb8ea16d3_5a8a_4194_b146_92ad9a6b3c11 </ci>
                  <ci> mw533c3f12_a795_4bbc_9a36_ddc5f60b7747 </ci>
                </apply>
                <ci> mw9ba30ebd_e6c8_47c2_b3ff_8f0d389b7e41 </ci>
              </apply>
            </apply>
          </apply>
        </math>
      </assignmentRule>
      <assignmentRule variable="mw4bbbe098_66f6_455c_8ae0_c7472d6e82a2">
        <math xmlns="http://www.w3.org/1998/Math/MathML">
          <apply>
            <divide/>
            <apply>
              <divide/>
              <apply>
                <times/>
                <ci> mwbbfc69da_42ee_499c_83f7_fa34b3f1d088 </ci>
                <ci> mwf538d256_efcb_417d_9abc_8739e8fcdd3e </ci>
              </apply>
              <apply>
                <divide/>
                <apply>
                  <times/>
                  <ci> mw5d0075d2_8365_4327_ba03_77b0bce3d201 </ci>
                  <ci> mw8b19d4c6_b194_4f9b_b27f_fa7e1cdc84b7 </ci>
                </apply>
                <apply>
                  <plus/>
                  <ci> mw5d0075d2_8365_4327_ba03_77b0bce3d201 </ci>
                  <ci> mw8b19d4c6_b194_4f9b_b27f_fa7e1cdc84b7 </ci>
                </apply>
              </apply>
            </apply>
            <ci> mwf5b4f9df_15e2_4203_a7cf_0cfa71d21989 </ci>
          </apply>
        </math>
      </assignmentRule>
      <assignmentRule variable="mwabc9286a_b982_42c1_9a82_1055eda58712">
        <math xmlns="http://www.w3.org/1998/Math/MathML">
          <apply>
            <divide/>
            <apply>
              <divide/>
              <apply>
                <times/>
                <ci> mwf7c4631b_1c32_46a0_b1da_fb8edbd33558 </ci>
                <ci> mwb8e8cec1_9fb3_41e8_bcd2_cd577cb358e2 </ci>
              </apply>
              <apply>
                <divide/>
                <apply>
                  <times/>
                  <ci> mw465b01de_7f36_47a4_b17b_8bfe9329b0d8 </ci>
                  <ci> mw58cbdaaa_fce9_4cad_a462_4035b484e81c </ci>
                </apply>
                <apply>
                  <plus/>
                  <ci> mw465b01de_7f36_47a4_b17b_8bfe9329b0d8 </ci>
                  <ci> mw58cbdaaa_fce9_4cad_a462_4035b484e81c </ci>
                </apply>
              </apply>
            </apply>
            <ci> mwf5b4f9df_15e2_4203_a7cf_0cfa71d21989 </ci>
          </apply>
        </math>
      </assignmentRule>
      <assignmentRule variable="mwc2ce1b3b_3202_400f_949f_8f8c1c3f864a">
        <math xmlns="http://www.w3.org/1998/Math/MathML">
          <apply>
            <divide/>
            <apply>
              <divide/>
              <apply>
                <times/>
                <ci> mwedd8bd20_279b_4f9c_b943_aa51a2d009e9 </ci>
                <ci> mwf63aedc7_86ed_4f9f_9568_e37d5c6c0aa6 </ci>
              </apply>
              <apply>
                <plus/>
                <apply>
                  <divide/>
                  <apply>
                    <times/>
                    <ci> mw5d0075d2_8365_4327_ba03_77b0bce3d201 </ci>
                    <ci> mw8b19d4c6_b194_4f9b_b27f_fa7e1cdc84b7 </ci>
                  </apply>
                  <apply>
                    <plus/>
                    <ci> mw5d0075d2_8365_4327_ba03_77b0bce3d201 </ci>
                    <ci> mw8b19d4c6_b194_4f9b_b27f_fa7e1cdc84b7 </ci>
                  </apply>
                </apply>
                <apply>
                  <divide/>
                  <apply>
                    <times/>
                    <ci> mw465b01de_7f36_47a4_b17b_8bfe9329b0d8 </ci>
                    <ci> mw58cbdaaa_fce9_4cad_a462_4035b484e81c </ci>
                  </apply>
                  <apply>
                    <plus/>
                    <ci> mw465b01de_7f36_47a4_b17b_8bfe9329b0d8 </ci>
                    <ci> mw58cbdaaa_fce9_4cad_a462_4035b484e81c </ci>
                  </apply>
                </apply>
                <apply>
                  <divide/>
                  <apply>
                    <times/>
                    <ci> mw6434e893_6683_41db_ba45_9de0f34f7c93 </ci>
                    <ci> mwb52851d8_ff82_4064_9b07_2e2cfb239311 </ci>
                  </apply>
                  <apply>
                    <plus/>
                    <ci> mw6434e893_6683_41db_ba45_9de0f34f7c93 </ci>
                    <ci> mwb52851d8_ff82_4064_9b07_2e2cfb239311 </ci>
                  </apply>
                </apply>
              </apply>
            </apply>
            <ci> mwf5b4f9df_15e2_4203_a7cf_0cfa71d21989 </ci>
          </apply>
        </math>
      </assignmentRule>
      <assignmentRule variable="mw81c34346_e0a4_4fac_9f1a_f8d8ad43c1af">
        <math xmlns="http://www.w3.org/1998/Math/MathML">
          <apply>
            <plus/>
            <ci> mw148a5fb5_f419_4b3d_b650_288e3a666c5b </ci>
            <ci> mw0c1be616_3759_42bd_b45c_3b46d266a159 </ci>
            <ci> mw5826d8dc_5458_4c70_a708_76ee83fe2596 </ci>
            <ci> mwd96f9dbf_bff3_42f8_b0fc_1a34b361b7a1 </ci>
            <apply>
              <times/>
              <ci> mwe2f526a9_1e31_4e0e_923d_ee08ada0d89f </ci>
              <ci> mwf32b5125_a2b6_4612_b376_c03e0a516c07 </ci>
            </apply>
            <apply>
              <times/>
              <ci> mw90080deb_38a9_47a3_bc8a_0c8c0d5cd1ac </ci>
              <ci> mw6a735516_999a_4439_9423_7bb8480388ab </ci>
            </apply>
            <apply>
              <times/>
              <ci> mw682c8d21_6be6_469c_8216_786afec1a1bb </ci>
              <ci> mw9ba30ebd_e6c8_47c2_b3ff_8f0d389b7e41 </ci>
            </apply>
            <apply>
              <times/>
              <ci> mwb6c69fb9_e7a0_4410_8834_d6c7a703556b </ci>
              <ci> mwd5459f08_9a6a_47e9_97a7_f3204fae6f8b </ci>
            </apply>
          </apply>
        </math>
      </assignmentRule>
      <assignmentRule variable="mw9f5a39c7_eab2_4ca3_a848_c3ad4199a242">
        <math xmlns="http://www.w3.org/1998/Math/MathML">
          <apply>
            <divide/>
            <ci> mw148a5fb5_f419_4b3d_b650_288e3a666c5b </ci>
            <ci> mwf32b5125_a2b6_4612_b376_c03e0a516c07 </ci>
          </apply>
        </math>
      </assignmentRule>
      <assignmentRule variable="mw686a66ef_9fad_4d7d_b332_a70b5c400636">
        <math xmlns="http://www.w3.org/1998/Math/MathML">
          <apply>
            <divide/>
            <ci> mwd96f9dbf_bff3_42f8_b0fc_1a34b361b7a1 </ci>
            <ci> mwd5459f08_9a6a_47e9_97a7_f3204fae6f8b </ci>
          </apply>
        </math>
      </assignmentRule>
      <assignmentRule variable="mw782f9719_0441_4ae7_ba05_013fce52d6e5">
        <math xmlns="http://www.w3.org/1998/Math/MathML">
          <apply>
            <divide/>
            <ci> mw5826d8dc_5458_4c70_a708_76ee83fe2596 </ci>
            <ci> mw9ba30ebd_e6c8_47c2_b3ff_8f0d389b7e41 </ci>
          </apply>
        </math>
      </assignmentRule>
      <assignmentRule variable="mwb64d1776_8e63_4276_a04f_8bd060f599ea">
        <math xmlns="http://www.w3.org/1998/Math/MathML">
          <apply>
            <divide/>
            <ci> mw0c1be616_3759_42bd_b45c_3b46d266a159 </ci>
            <ci> mw6a735516_999a_4439_9423_7bb8480388ab </ci>
          </apply>
        </math>
      </assignmentRule>
      <assignmentRule variable="mw5d6ef4f1_9786_4903_9de9_d12dcb2327ce">
        <math xmlns="http://www.w3.org/1998/Math/MathML">
          <apply>
            <times/>
            <ci> mw5ad9262a_2356_4de9_882b_2d376ba6e9b1 </ci>
            <ci> mwa1f90cd5_04a4_4174_abc1_4c95d2fce974 </ci>
          </apply>
        </math>
      </assignmentRule>
      <assignmentRule variable="mwab8a3983_f395_4a8c_9740_da5076c3bd34">
        <math xmlns="http://www.w3.org/1998/Math/MathML">
          <apply>
            <divide/>
            <apply>
              <divide/>
              <apply>
                <times/>
                <ci> mwbbfc69da_42ee_499c_83f7_fa34b3f1d088 </ci>
                <ci> mw82e1a1b5_fdec_45c5_aca2_f05b289fb336 </ci>
              </apply>
              <apply>
                <divide/>
                <apply>
                  <times/>
                  <ci> mw5d0075d2_8365_4327_ba03_77b0bce3d201 </ci>
                  <ci> mw8b19d4c6_b194_4f9b_b27f_fa7e1cdc84b7 </ci>
                </apply>
                <apply>
                  <plus/>
                  <ci> mw5d0075d2_8365_4327_ba03_77b0bce3d201 </ci>
                  <ci> mw8b19d4c6_b194_4f9b_b27f_fa7e1cdc84b7 </ci>
                </apply>
              </apply>
            </apply>
            <ci> mw92786410_fad3_4c7b_9596_79b146ffdaeb </ci>
          </apply>
        </math>
      </assignmentRule>
      <assignmentRule variable="mw0d3cdd9b_be25_4256_b87b_c783e756e1b4">
        <math xmlns="http://www.w3.org/1998/Math/MathML">
          <apply>
            <divide/>
            <apply>
              <divide/>
              <apply>
                <times/>
                <ci> mwf7c4631b_1c32_46a0_b1da_fb8edbd33558 </ci>
                <ci> mwd222af67_8487_4c37_ab65_5db004744a59 </ci>
              </apply>
              <apply>
                <divide/>
                <apply>
                  <times/>
                  <ci> mw465b01de_7f36_47a4_b17b_8bfe9329b0d8 </ci>
                  <ci> mw58cbdaaa_fce9_4cad_a462_4035b484e81c </ci>
                </apply>
                <apply>
                  <plus/>
                  <ci> mw465b01de_7f36_47a4_b17b_8bfe9329b0d8 </ci>
                  <ci> mw58cbdaaa_fce9_4cad_a462_4035b484e81c </ci>
                </apply>
              </apply>
            </apply>
            <ci> mw92786410_fad3_4c7b_9596_79b146ffdaeb </ci>
          </apply>
        </math>
      </assignmentRule>
      <assignmentRule variable="mwedfbb4e3_2137_4f8d_b46e_050240136950">
        <math xmlns="http://www.w3.org/1998/Math/MathML">
          <apply>
            <divide/>
            <apply>
              <divide/>
              <apply>
                <times/>
                <ci> mwedd8bd20_279b_4f9c_b943_aa51a2d009e9 </ci>
                <ci> mwca1269ec_5526_4fd1_a395_abfb50beee97 </ci>
              </apply>
              <apply>
                <plus/>
                <apply>
                  <divide/>
                  <apply>
                    <times/>
                    <ci> mw5d0075d2_8365_4327_ba03_77b0bce3d201 </ci>
                    <ci> mw8b19d4c6_b194_4f9b_b27f_fa7e1cdc84b7 </ci>
                  </apply>
                  <apply>
                    <plus/>
                    <ci> mw5d0075d2_8365_4327_ba03_77b0bce3d201 </ci>
                    <ci> mw8b19d4c6_b194_4f9b_b27f_fa7e1cdc84b7 </ci>
                  </apply>
                </apply>
                <apply>
                  <divide/>
                  <apply>
                    <times/>
                    <ci> mw465b01de_7f36_47a4_b17b_8bfe9329b0d8 </ci>
                    <ci> mw58cbdaaa_fce9_4cad_a462_4035b484e81c </ci>
                  </apply>
                  <apply>
                    <plus/>
                    <ci> mw465b01de_7f36_47a4_b17b_8bfe9329b0d8 </ci>
                    <ci> mw58cbdaaa_fce9_4cad_a462_4035b484e81c </ci>
                  </apply>
                </apply>
                <apply>
                  <divide/>
                  <apply>
                    <times/>
                    <ci> mw6434e893_6683_41db_ba45_9de0f34f7c93 </ci>
                    <ci> mwb52851d8_ff82_4064_9b07_2e2cfb239311 </ci>
                  </apply>
                  <apply>
                    <plus/>
                    <ci> mw6434e893_6683_41db_ba45_9de0f34f7c93 </ci>
                    <ci> mwb52851d8_ff82_4064_9b07_2e2cfb239311 </ci>
                  </apply>
                </apply>
              </apply>
            </apply>
            <ci> mw92786410_fad3_4c7b_9596_79b146ffdaeb </ci>
          </apply>
        </math>
      </assignmentRule>
      <assignmentRule variable="mw9290b39e_8ac1_41a4_945f_6c9880460301">
        <math xmlns="http://www.w3.org/1998/Math/MathML">
          <apply>
            <times/>
            <ci> mw9db86062_f2f9_42a6_b734_d2b1edc7bc4e </ci>
            <ci> mw1ae11e83_09f3_4d4d_b917_165ed9790554 </ci>
          </apply>
        </math>
      </assignmentRule>
      <assignmentRule variable="mw32a73d46_f5d0_4c65_928d_4c729966e983">
        <math xmlns="http://www.w3.org/1998/Math/MathML">
          <apply>
            <divide/>
            <apply>
              <times/>
              <ci> mwfda9a044_5e15_41f0_8068_a749df5c7543 </ci>
              <ci> mw1ad15784_6646_4f5c_a4d9_c48bc5a0822c </ci>
              <ci> mwf32b5125_a2b6_4612_b376_c03e0a516c07 </ci>
            </apply>
            <ci> mw6a735516_999a_4439_9423_7bb8480388ab </ci>
          </apply>
        </math>
      </assignmentRule>
      <assignmentRule variable="mw328550dc_1cd7_40a2_9544_9825573b0308">
        <math xmlns="http://www.w3.org/1998/Math/MathML">
          <apply>
            <plus/>
            <ci> mw9f5a39c7_eab2_4ca3_a848_c3ad4199a242 </ci>
            <ci> mw3111e7a0_aa87_4474_b2dd_ee526627197f </ci>
          </apply>
        </math>
      </assignmentRule>
      <assignmentRule variable="mwbf195327_3c38_4104_b245_0de8f68e2fd7">
        <math xmlns="http://www.w3.org/1998/Math/MathML">
          <apply>
            <plus/>
            <ci> mw686a66ef_9fad_4d7d_b332_a70b5c400636 </ci>
            <ci> mw3658e075_b59e_4cdb_acd3_ebc43a7dff24 </ci>
          </apply>
        </math>
      </assignmentRule>
      <assignmentRule variable="mw3e913873_4026_49a8_a563_4c53c884bc02">
        <math xmlns="http://www.w3.org/1998/Math/MathML">
          <apply>
            <plus/>
            <ci> mw782f9719_0441_4ae7_ba05_013fce52d6e5 </ci>
            <ci> mwf6d52c46_dbe0_4c9c_a67a_e18b6cd0b331 </ci>
          </apply>
        </math>
      </assignmentRule>
      <assignmentRule variable="mwe8ad551f_ce59_41b6_97e3_e48ba975730e">
        <math xmlns="http://www.w3.org/1998/Math/MathML">
          <apply>
            <plus/>
            <ci> mwb64d1776_8e63_4276_a04f_8bd060f599ea </ci>
            <ci> mwe2d115fc_0310_4227_a31c_78af7c72839a </ci>
          </apply>
        </math>
      </assignmentRule>
      <assignmentRule variable="mw0466afa7_1cfa_4056_8640_73b39c592a0b">
        <math xmlns="http://www.w3.org/1998/Math/MathML">
          <apply>
            <times/>
            <apply>
              <divide/>
              <ci> mwa9644e10_4f5d_4f87_9625_c1aa47ac6aa3 </ci>
              <apply>
                <plus/>
                <ci> mwa9644e10_4f5d_4f87_9625_c1aa47ac6aa3 </ci>
                <ci> mw4021d56a_5a61_4251_851d_c01568e9de5c </ci>
                <ci> mwa2f74ff1_e307_4490_be38_39450afa2b33 </ci>
              </apply>
            </apply>
            <cn type="integer"> 100 </cn>
          </apply>
        </math>
      </assignmentRule>
      <assignmentRule variable="mwf8767cde_b873_4930_940f_c1d5206618a2">
        <math xmlns="http://www.w3.org/1998/Math/MathML">
          <apply>
            <times/>
            <apply>
              <divide/>
              <ci> mwa9644e10_4f5d_4f87_9625_c1aa47ac6aa3 </ci>
              <apply>
                <plus/>
                <ci> mwa9644e10_4f5d_4f87_9625_c1aa47ac6aa3 </ci>
                <ci> mwe2f526a9_1e31_4e0e_923d_ee08ada0d89f </ci>
                <ci> mw276ce109_122a_4d9c_a40f_36ee6e79a2e3 </ci>
                <ci> mw7cc5736d_0e9a_4f69_9128_8ee5300fb4c1 </ci>
              </apply>
            </apply>
            <cn type="integer"> 100 </cn>
          </apply>
        </math>
      </assignmentRule>
      <assignmentRule variable="mwe00b7173_2431_4a8b_a598_f210fb58017b">
        <math xmlns="http://www.w3.org/1998/Math/MathML">
          <apply>
            <times/>
            <apply>
              <divide/>
              <ci> mw7cc5736d_0e9a_4f69_9128_8ee5300fb4c1 </ci>
              <apply>
                <plus/>
                <ci> mwa9644e10_4f5d_4f87_9625_c1aa47ac6aa3 </ci>
                <ci> mwe2f526a9_1e31_4e0e_923d_ee08ada0d89f </ci>
                <ci> mw276ce109_122a_4d9c_a40f_36ee6e79a2e3 </ci>
                <ci> mw7cc5736d_0e9a_4f69_9128_8ee5300fb4c1 </ci>
              </apply>
            </apply>
            <cn type="integer"> 100 </cn>
          </apply>
        </math>
      </assignmentRule>
      <assignmentRule variable="mw465378d5_d73b_42ee_9fca_7091e582f6bc">
        <math xmlns="http://www.w3.org/1998/Math/MathML">
          <apply>
            <times/>
            <apply>
              <divide/>
              <ci> mw5eca9bf7_f4ae_4055_92d7_c939266638e6 </ci>
              <apply>
                <plus/>
                <ci> mw5eca9bf7_f4ae_4055_92d7_c939266638e6 </ci>
                <ci> mwe15b45d4_44af_4955_8f0f_3e66bc2b27eb </ci>
                <ci> mwe5080531_4dd6_4dc0_b407_dde9ea47bc7e </ci>
              </apply>
            </apply>
            <cn type="integer"> 100 </cn>
          </apply>
        </math>
      </assignmentRule>
      <assignmentRule variable="mwb680c427_4e7d_4bc1_9582_244f1e029b20">
        <math xmlns="http://www.w3.org/1998/Math/MathML">
          <apply>
            <times/>
            <apply>
              <divide/>
              <ci> mw5eca9bf7_f4ae_4055_92d7_c939266638e6 </ci>
              <apply>
                <plus/>
                <ci> mw5eca9bf7_f4ae_4055_92d7_c939266638e6 </ci>
                <ci> mw90080deb_38a9_47a3_bc8a_0c8c0d5cd1ac </ci>
                <ci> mw4b6bf9af_81fa_4aa4_887c_156104175030 </ci>
                <ci> mw6b3e1f9d_0d68_45a4_985f_2bfd17ea0c97 </ci>
              </apply>
            </apply>
            <cn type="integer"> 100 </cn>
          </apply>
        </math>
      </assignmentRule>
      <assignmentRule variable="mw5f360ad6_b8d0_4989_bf0d_26024742cb1e">
        <math xmlns="http://www.w3.org/1998/Math/MathML">
          <apply>
            <times/>
            <apply>
              <divide/>
              <ci> mw6b3e1f9d_0d68_45a4_985f_2bfd17ea0c97 </ci>
              <apply>
                <plus/>
                <ci> mw5eca9bf7_f4ae_4055_92d7_c939266638e6 </ci>
                <ci> mw90080deb_38a9_47a3_bc8a_0c8c0d5cd1ac </ci>
                <ci> mw4b6bf9af_81fa_4aa4_887c_156104175030 </ci>
                <ci> mw6b3e1f9d_0d68_45a4_985f_2bfd17ea0c97 </ci>
              </apply>
            </apply>
            <cn type="integer"> 100 </cn>
          </apply>
        </math>
      </assignmentRule>
      <assignmentRule variable="mw95cf9d5f_688b_4fe3_b89b_da9e3b416147">
        <math xmlns="http://www.w3.org/1998/Math/MathML">
          <apply>
            <times/>
            <apply>
              <divide/>
              <ci> mwe2f526a9_1e31_4e0e_923d_ee08ada0d89f </ci>
              <apply>
                <plus/>
                <ci> mwa9644e10_4f5d_4f87_9625_c1aa47ac6aa3 </ci>
                <ci> mwe2f526a9_1e31_4e0e_923d_ee08ada0d89f </ci>
                <ci> mw276ce109_122a_4d9c_a40f_36ee6e79a2e3 </ci>
                <ci> mw7cc5736d_0e9a_4f69_9128_8ee5300fb4c1 </ci>
              </apply>
            </apply>
            <cn type="integer"> 100 </cn>
          </apply>
        </math>
      </assignmentRule>
      <assignmentRule variable="mw3400e5af_5d10_44a3_a878_3c8492777284">
        <math xmlns="http://www.w3.org/1998/Math/MathML">
          <apply>
            <times/>
            <apply>
              <divide/>
              <ci> mw90080deb_38a9_47a3_bc8a_0c8c0d5cd1ac </ci>
              <apply>
                <plus/>
                <ci> mw5eca9bf7_f4ae_4055_92d7_c939266638e6 </ci>
                <ci> mw90080deb_38a9_47a3_bc8a_0c8c0d5cd1ac </ci>
                <ci> mw4b6bf9af_81fa_4aa4_887c_156104175030 </ci>
                <ci> mw6b3e1f9d_0d68_45a4_985f_2bfd17ea0c97 </ci>
              </apply>
            </apply>
            <cn type="integer"> 100 </cn>
          </apply>
        </math>
      </assignmentRule>
      <assignmentRule variable="mwfc698e97_dc30_4894_80ec_0c5da8aada33">
        <math xmlns="http://www.w3.org/1998/Math/MathML">
          <apply>
            <times/>
            <apply>
              <divide/>
              <ci> mw4b6bf9af_81fa_4aa4_887c_156104175030 </ci>
              <apply>
                <plus/>
                <ci> mw5eca9bf7_f4ae_4055_92d7_c939266638e6 </ci>
                <ci> mw90080deb_38a9_47a3_bc8a_0c8c0d5cd1ac </ci>
                <ci> mw4b6bf9af_81fa_4aa4_887c_156104175030 </ci>
                <ci> mw6b3e1f9d_0d68_45a4_985f_2bfd17ea0c97 </ci>
              </apply>
            </apply>
            <cn type="integer"> 100 </cn>
          </apply>
        </math>
      </assignmentRule>
      <assignmentRule variable="mwd971d4dd_9f8b_447e_b9e4_2edc804faa31">
        <math xmlns="http://www.w3.org/1998/Math/MathML">
          <apply>
            <plus/>
            <ci> mw5eca9bf7_f4ae_4055_92d7_c939266638e6 </ci>
            <ci> mw90080deb_38a9_47a3_bc8a_0c8c0d5cd1ac </ci>
            <ci> mw4b6bf9af_81fa_4aa4_887c_156104175030 </ci>
            <ci> mw6b3e1f9d_0d68_45a4_985f_2bfd17ea0c97 </ci>
          </apply>
        </math>
      </assignmentRule>
      <assignmentRule variable="mw093b1e32_65f4_4130_9648_b210a9aae467">
        <math xmlns="http://www.w3.org/1998/Math/MathML">
          <apply>
            <times/>
            <apply>
              <divide/>
              <ci> mw276ce109_122a_4d9c_a40f_36ee6e79a2e3 </ci>
              <apply>
                <plus/>
                <ci> mwa9644e10_4f5d_4f87_9625_c1aa47ac6aa3 </ci>
                <ci> mwe2f526a9_1e31_4e0e_923d_ee08ada0d89f </ci>
                <ci> mw276ce109_122a_4d9c_a40f_36ee6e79a2e3 </ci>
                <ci> mw7cc5736d_0e9a_4f69_9128_8ee5300fb4c1 </ci>
              </apply>
            </apply>
            <cn type="integer"> 100 </cn>
          </apply>
        </math>
      </assignmentRule>
      <assignmentRule variable="mw5a175535_d0e1_4806_a5a0_e563e2e4d587">
        <math xmlns="http://www.w3.org/1998/Math/MathML">
          <apply>
            <plus/>
            <ci> mwa9644e10_4f5d_4f87_9625_c1aa47ac6aa3 </ci>
            <ci> mwe2f526a9_1e31_4e0e_923d_ee08ada0d89f </ci>
            <ci> mw276ce109_122a_4d9c_a40f_36ee6e79a2e3 </ci>
            <ci> mw7cc5736d_0e9a_4f69_9128_8ee5300fb4c1 </ci>
          </apply>
        </math>
      </assignmentRule>
      <assignmentRule variable="mw4a1b6905_113a_4bd2_a1bf_1faee37a907f">
        <math xmlns="http://www.w3.org/1998/Math/MathML">
          <apply>
            <times/>
            <apply>
              <divide/>
              <ci> mwe15b45d4_44af_4955_8f0f_3e66bc2b27eb </ci>
              <apply>
                <plus/>
                <ci> mw5eca9bf7_f4ae_4055_92d7_c939266638e6 </ci>
                <ci> mwe15b45d4_44af_4955_8f0f_3e66bc2b27eb </ci>
                <ci> mwe5080531_4dd6_4dc0_b407_dde9ea47bc7e </ci>
              </apply>
            </apply>
            <cn type="integer"> 100 </cn>
          </apply>
        </math>
      </assignmentRule>
      <assignmentRule variable="mwd1e1f511_5aa5_4514_a6e0_572c35437d9f">
        <math xmlns="http://www.w3.org/1998/Math/MathML">
          <apply>
            <times/>
            <apply>
              <divide/>
              <ci> mwe5080531_4dd6_4dc0_b407_dde9ea47bc7e </ci>
              <apply>
                <plus/>
                <ci> mw5eca9bf7_f4ae_4055_92d7_c939266638e6 </ci>
                <ci> mwe15b45d4_44af_4955_8f0f_3e66bc2b27eb </ci>
                <ci> mwe5080531_4dd6_4dc0_b407_dde9ea47bc7e </ci>
              </apply>
            </apply>
            <cn type="integer"> 100 </cn>
          </apply>
        </math>
      </assignmentRule>
      <assignmentRule variable="mw8a356694_d474_4af5_a355_ff6249440914">
        <math xmlns="http://www.w3.org/1998/Math/MathML">
          <apply>
            <times/>
            <apply>
              <divide/>
              <ci> mw6b3e1f9d_0d68_45a4_985f_2bfd17ea0c97 </ci>
              <apply>
                <plus/>
                <ci> mw6b3e1f9d_0d68_45a4_985f_2bfd17ea0c97 </ci>
                <ci> mwe2d115fc_0310_4227_a31c_78af7c72839a </ci>
                <ci> mw95abf2d6_f8ac_4cf7_b7fd_a990aabf546d </ci>
              </apply>
            </apply>
            <cn type="integer"> 100 </cn>
          </apply>
        </math>
      </assignmentRule>
      <assignmentRule variable="mwfe4ddf8f_df3b_48f6_8d96_1f11943ae74b">
        <math xmlns="http://www.w3.org/1998/Math/MathML">
          <apply>
            <times/>
            <apply>
              <divide/>
              <ci> mwe2d115fc_0310_4227_a31c_78af7c72839a </ci>
              <apply>
                <plus/>
                <ci> mw6b3e1f9d_0d68_45a4_985f_2bfd17ea0c97 </ci>
                <ci> mwe2d115fc_0310_4227_a31c_78af7c72839a </ci>
                <ci> mw95abf2d6_f8ac_4cf7_b7fd_a990aabf546d </ci>
              </apply>
            </apply>
            <cn type="integer"> 100 </cn>
          </apply>
        </math>
      </assignmentRule>
      <assignmentRule variable="mwbcc7f286_f0a7_4ec1_9002_a3d6a236515a">
        <math xmlns="http://www.w3.org/1998/Math/MathML">
          <apply>
            <times/>
            <apply>
              <divide/>
              <ci> mw95abf2d6_f8ac_4cf7_b7fd_a990aabf546d </ci>
              <apply>
                <plus/>
                <ci> mw6b3e1f9d_0d68_45a4_985f_2bfd17ea0c97 </ci>
                <ci> mwe2d115fc_0310_4227_a31c_78af7c72839a </ci>
                <ci> mw95abf2d6_f8ac_4cf7_b7fd_a990aabf546d </ci>
              </apply>
            </apply>
            <cn type="integer"> 100 </cn>
          </apply>
        </math>
      </assignmentRule>
      <assignmentRule variable="mw14379b53_1058_4fad_b45d_1f3bb7060a70">
        <math xmlns="http://www.w3.org/1998/Math/MathML">
          <apply>
            <plus/>
            <ci> mw6b3e1f9d_0d68_45a4_985f_2bfd17ea0c97 </ci>
            <ci> mwe2d115fc_0310_4227_a31c_78af7c72839a </ci>
            <ci> mw95abf2d6_f8ac_4cf7_b7fd_a990aabf546d </ci>
          </apply>
        </math>
      </assignmentRule>
      <assignmentRule variable="mwe2f3f09e_4bde_4dcf_bf44_480259047d53">
        <math xmlns="http://www.w3.org/1998/Math/MathML">
          <apply>
            <plus/>
            <apply>
              <divide/>
              <apply>
                <times/>
                <ci> mw024ce878_37ea_4d5b_b1ab_fc9528f2ea3c </ci>
                <ci> mwe9d0eaf2_697b_4b39_9892_59a1fdf28f96 </ci>
              </apply>
              <apply>
                <minus/>
                <apply>
                  <exp/>
                  <ci> mwe9d0eaf2_697b_4b39_9892_59a1fdf28f96 </ci>
                </apply>
                <cn type="integer"> 1 </cn>
              </apply>
            </apply>
            <apply>
              <divide/>
              <apply>
                <times/>
                <ci> mw9732004c_34ec_449a_94b7_f67903143e37 </ci>
                <ci> mwf8c5f46d_8d7d_41f5_971d_c261da74a769 </ci>
              </apply>
              <apply>
                <minus/>
                <apply>
                  <exp/>
                  <ci> mwf8c5f46d_8d7d_41f5_971d_c261da74a769 </ci>
                </apply>
                <cn type="integer"> 1 </cn>
              </apply>
            </apply>
          </apply>
        </math>
      </assignmentRule>
      <assignmentRule variable="mw8acffbf4_6705_4a9a_9154_d1ced3cfb011">
        <math xmlns="http://www.w3.org/1998/Math/MathML">
          <apply>
            <minus/>
            <apply>
              <minus/>
              <cn type="integer"> 1 </cn>
              <apply>
                <times/>
                <cn> 0.422 </cn>
                <ci> mw8a469ef0_b52a_45dc_85bf_08c8316e5392 </ci>
              </apply>
            </apply>
            <apply>
              <times/>
              <cn> 0.578 </cn>
              <ci> mw6ca7f5e3_60fc_4418_8f2d_778b36a39d70 </ci>
            </apply>
          </apply>
        </math>
      </assignmentRule>
      <assignmentRule variable="mw8e249bfc_e788_4a95_a2e3_30f980338ad9">
        <math xmlns="http://www.w3.org/1998/Math/MathML">
          <apply>
            <plus/>
            <apply>
              <divide/>
              <apply>
                <times/>
                <ci> mwfd99481b_ec79_444f_925a_822fba5f48e4 </ci>
                <ci> mw1134636b_8439_4aa4_94c4_23cda5781012 </ci>
              </apply>
              <apply>
                <minus/>
                <apply>
                  <exp/>
                  <ci> mw1134636b_8439_4aa4_94c4_23cda5781012 </ci>
                </apply>
                <cn type="integer"> 1 </cn>
              </apply>
            </apply>
            <apply>
              <divide/>
              <apply>
                <times/>
                <ci> mw222b9f4a_4340_45a0_8784_edd6a9754487 </ci>
                <ci> mwfa5ccf4e_b8c1_479d_9819_2f91609b4d67 </ci>
              </apply>
              <apply>
                <minus/>
                <apply>
                  <exp/>
                  <ci> mwfa5ccf4e_b8c1_479d_9819_2f91609b4d67 </ci>
                </apply>
                <cn type="integer"> 1 </cn>
              </apply>
            </apply>
          </apply>
        </math>
      </assignmentRule>
      <assignmentRule variable="mwe1ed144b_e9c3_4c60_91a3_2c278f82886f">
        <math xmlns="http://www.w3.org/1998/Math/MathML">
          <apply>
            <minus/>
            <apply>
              <minus/>
              <cn type="integer"> 1 </cn>
              <apply>
                <times/>
                <cn> 0.422 </cn>
                <ci> mwb5545061_569d_4844_89df_f457d980425a </ci>
              </apply>
            </apply>
            <apply>
              <times/>
              <cn> 0.578 </cn>
              <ci> mwe3fd3e90_f7c9_412c_9d8c_8785eae4e05d </ci>
            </apply>
          </apply>
        </math>
      </assignmentRule>
      <assignmentRule variable="mwedd8bd20_279b_4f9c_b943_aa51a2d009e9">
        <math xmlns="http://www.w3.org/1998/Math/MathML">
          <apply>
            <plus/>
            <ci> mwbbfc69da_42ee_499c_83f7_fa34b3f1d088 </ci>
            <ci> mwf7c4631b_1c32_46a0_b1da_fb8edbd33558 </ci>
            <ci> mw04b78da7_666c_4110_803d_af52df5279f5 </ci>
          </apply>
        </math>
      </assignmentRule>
      <assignmentRule variable="mwa009d859_0b69_40b5_90a6_92edb46255f6">
        <math xmlns="http://www.w3.org/1998/Math/MathML">
          <apply>
            <times/>
            <apply>
              <divide/>
              <ci> mwa9644e10_4f5d_4f87_9625_c1aa47ac6aa3 </ci>
              <apply>
                <plus/>
                <ci> mwa2f74ff1_e307_4490_be38_39450afa2b33 </ci>
                <ci> mw4021d56a_5a61_4251_851d_c01568e9de5c </ci>
                <ci> mwa9644e10_4f5d_4f87_9625_c1aa47ac6aa3 </ci>
              </apply>
            </apply>
            <ci> mw893e05f5_23dc_4999_b751_93735c2fc5cb </ci>
          </apply>
        </math>
      </assignmentRule>
      <assignmentRule variable="mw939807f6_a302_41ed_b9b0_1625c049ecf0">
        <math xmlns="http://www.w3.org/1998/Math/MathML">
          <apply>
            <times/>
            <apply>
              <divide/>
              <ci> mw5eca9bf7_f4ae_4055_92d7_c939266638e6 </ci>
              <apply>
                <plus/>
                <ci> mwe5080531_4dd6_4dc0_b407_dde9ea47bc7e </ci>
                <ci> mwe15b45d4_44af_4955_8f0f_3e66bc2b27eb </ci>
                <ci> mw5eca9bf7_f4ae_4055_92d7_c939266638e6 </ci>
              </apply>
            </apply>
            <ci> mw893e05f5_23dc_4999_b751_93735c2fc5cb </ci>
          </apply>
        </math>
      </assignmentRule>
      <assignmentRule variable="mw85a4f868_7299_4e95_939d_0af0c61893f5">
        <math xmlns="http://www.w3.org/1998/Math/MathML">
          <apply>
            <times/>
            <apply>
              <divide/>
              <ci> mwa0c50a42_f442_4a38_be31_b1b823182843 </ci>
              <apply>
                <plus/>
                <ci> mw82decdda_5aba_4f8a_afe0_fda3f107e232 </ci>
                <ci> mwfd467e03_f814_4e8e_bd98_1faa84c8ee07 </ci>
                <ci> mwa0c50a42_f442_4a38_be31_b1b823182843 </ci>
              </apply>
            </apply>
            <ci> mw893e05f5_23dc_4999_b751_93735c2fc5cb </ci>
          </apply>
        </math>
      </assignmentRule>
      <assignmentRule variable="mwf09b8aaa_113b_4061_9d43_5f7729ddef5a">
        <math xmlns="http://www.w3.org/1998/Math/MathML">
          <apply>
            <times/>
            <apply>
              <divide/>
              <ci> mwc92650c5_8b8a_4f42_8866_0319b56c86eb </ci>
              <apply>
                <plus/>
                <ci> mw97a41a22_1373_44c3_be52_95986f921840 </ci>
                <ci> mwe7423287_2ce2_4674_b77c_a96e792b5f75 </ci>
                <ci> mwc92650c5_8b8a_4f42_8866_0319b56c86eb </ci>
              </apply>
            </apply>
            <ci> mw893e05f5_23dc_4999_b751_93735c2fc5cb </ci>
          </apply>
        </math>
      </assignmentRule>
      <assignmentRule variable="mw25e59205_7ca8_4027_a2e1_33a8ca60f1e0">
        <math xmlns="http://www.w3.org/1998/Math/MathML">
          <apply>
            <divide/>
            <apply>
              <plus/>
              <ci> mw148a5fb5_f419_4b3d_b650_288e3a666c5b </ci>
              <apply>
                <times/>
                <apply>
                  <plus/>
                  <ci> mw3111e7a0_aa87_4474_b2dd_ee526627197f </ci>
                  <ci> mw4021d56a_5a61_4251_851d_c01568e9de5c </ci>
                  <ci> mwe2f526a9_1e31_4e0e_923d_ee08ada0d89f </ci>
                  <ci> mwa9644e10_4f5d_4f87_9625_c1aa47ac6aa3 </ci>
                  <ci> mw7cc5736d_0e9a_4f69_9128_8ee5300fb4c1 </ci>
                </apply>
                <ci> mwf32b5125_a2b6_4612_b376_c03e0a516c07 </ci>
              </apply>
            </apply>
            <ci> mw87680b77_fba2_4245_a3f6_e003a6702914 </ci>
          </apply>
        </math>
      </assignmentRule>
      <assignmentRule variable="mw21c43bc7_0d0b_4ebc_be67_a24734df8624">
        <math xmlns="http://www.w3.org/1998/Math/MathML">
          <apply>
            <divide/>
            <apply>
              <plus/>
              <ci> mw0c1be616_3759_42bd_b45c_3b46d266a159 </ci>
              <apply>
                <times/>
                <apply>
                  <plus/>
                  <ci> mwe2d115fc_0310_4227_a31c_78af7c72839a </ci>
                  <ci> mwe15b45d4_44af_4955_8f0f_3e66bc2b27eb </ci>
                  <ci> mw90080deb_38a9_47a3_bc8a_0c8c0d5cd1ac </ci>
                  <ci> mw5eca9bf7_f4ae_4055_92d7_c939266638e6 </ci>
                  <ci> mw6b3e1f9d_0d68_45a4_985f_2bfd17ea0c97 </ci>
                </apply>
                <ci> mw6a735516_999a_4439_9423_7bb8480388ab </ci>
              </apply>
              <apply>
                <times/>
                <apply>
                  <plus/>
                  <apply>
                    <divide/>
                    <ci> mw148a5fb5_f419_4b3d_b650_288e3a666c5b </ci>
                    <ci> mwf32b5125_a2b6_4612_b376_c03e0a516c07 </ci>
                  </apply>
                  <ci> mw3111e7a0_aa87_4474_b2dd_ee526627197f </ci>
                  <ci> mw4021d56a_5a61_4251_851d_c01568e9de5c </ci>
                  <ci> mwe2f526a9_1e31_4e0e_923d_ee08ada0d89f </ci>
                  <ci> mwa9644e10_4f5d_4f87_9625_c1aa47ac6aa3 </ci>
                  <ci> mw7cc5736d_0e9a_4f69_9128_8ee5300fb4c1 </ci>
                </apply>
                <ci> mw40c5043f_c5f2_41d2_843a_49ff8e0ca710 </ci>
              </apply>
            </apply>
            <ci> mw30e17ad3_6367_4b35_a7e5_2a5435b4beb3 </ci>
          </apply>
        </math>
      </assignmentRule>
      <assignmentRule variable="mw6920e29d_9d8a_40a6_b08b_1000d5f369f3">
        <math xmlns="http://www.w3.org/1998/Math/MathML">
          <apply>
            <divide/>
            <apply>
              <divide/>
              <apply>
                <times/>
                <ci> mw04b78da7_666c_4110_803d_af52df5279f5 </ci>
                <ci> mwb8ea16d3_5a8a_4194_b146_92ad9a6b3c11 </ci>
              </apply>
              <apply>
                <divide/>
                <apply>
                  <times/>
                  <ci> mw6434e893_6683_41db_ba45_9de0f34f7c93 </ci>
                  <ci> mwb52851d8_ff82_4064_9b07_2e2cfb239311 </ci>
                </apply>
                <apply>
                  <plus/>
                  <ci> mw6434e893_6683_41db_ba45_9de0f34f7c93 </ci>
                  <ci> mwb52851d8_ff82_4064_9b07_2e2cfb239311 </ci>
                </apply>
              </apply>
            </apply>
            <ci> mwf5b4f9df_15e2_4203_a7cf_0cfa71d21989 </ci>
          </apply>
        </math>
      </assignmentRule>
      <assignmentRule variable="mwe2906559_d7c9_46ae_bb34_8042ffe74b21">
        <math xmlns="http://www.w3.org/1998/Math/MathML">
          <apply>
            <divide/>
            <apply>
              <divide/>
              <apply>
                <times/>
                <ci> mw04b78da7_666c_4110_803d_af52df5279f5 </ci>
                <ci> mw215ac5f3_d1de_42c9_9c22_5840319f9e45 </ci>
              </apply>
              <apply>
                <divide/>
                <apply>
                  <times/>
                  <ci> mw6434e893_6683_41db_ba45_9de0f34f7c93 </ci>
                  <ci> mwb52851d8_ff82_4064_9b07_2e2cfb239311 </ci>
                </apply>
                <apply>
                  <plus/>
                  <ci> mw6434e893_6683_41db_ba45_9de0f34f7c93 </ci>
                  <ci> mwb52851d8_ff82_4064_9b07_2e2cfb239311 </ci>
                </apply>
              </apply>
            </apply>
            <ci> mw92786410_fad3_4c7b_9596_79b146ffdaeb </ci>
          </apply>
        </math>
      </assignmentRule>
      <assignmentRule variable="mw6903fcf7_e1a8_49d1_ad22_fabb08da59f8">
        <math xmlns="http://www.w3.org/1998/Math/MathML">
          <apply>
            <divide/>
            <apply>
              <plus/>
              <ci> mwcd4854b0_0d05_4fb4_b455_bf7e17438f59 </ci>
              <apply>
                <times/>
                <apply>
                  <plus/>
                  <ci> mwec78e8a1_7e98_460e_a322_36deb7305b47 </ci>
                  <ci> mw457462c3_a3b0_4d01_83a9_ad14bd131b27 </ci>
                  <ci> mw49c1d18c_d676_4218_b8b7_6477d4846e7e </ci>
                  <ci> mw2ad6f6f8_8382_4e14_9ee8_3dc366f3d1b7 </ci>
                  <ci> mwbdfd76e0_670d_4b93_a71d_cf8529c5106d </ci>
                </apply>
                <ci> mw533c3f12_a795_4bbc_9a36_ddc5f60b7747 </ci>
              </apply>
              <apply>
                <times/>
                <apply>
                  <plus/>
                  <apply>
                    <divide/>
                    <ci> mw148a5fb5_f419_4b3d_b650_288e3a666c5b </ci>
                    <ci> mwf32b5125_a2b6_4612_b376_c03e0a516c07 </ci>
                  </apply>
                  <ci> mw3111e7a0_aa87_4474_b2dd_ee526627197f </ci>
                  <ci> mw4021d56a_5a61_4251_851d_c01568e9de5c </ci>
                  <ci> mwe2f526a9_1e31_4e0e_923d_ee08ada0d89f </ci>
                  <ci> mwa9644e10_4f5d_4f87_9625_c1aa47ac6aa3 </ci>
                  <ci> mw7cc5736d_0e9a_4f69_9128_8ee5300fb4c1 </ci>
                </apply>
                <ci> mwc3ccfa5a_ada0_41b9_a380_ea403acb0a91 </ci>
              </apply>
            </apply>
            <ci> mw10d91060_07df_4f6d_839f_2a5c4bf81063 </ci>
          </apply>
        </math>
      </assignmentRule>
      <assignmentRule variable="mw76b084f4_f765_4972_8ab6_41ae45b55c72">
        <math xmlns="http://www.w3.org/1998/Math/MathML">
          <apply>
            <divide/>
            <ci> mwcd4854b0_0d05_4fb4_b455_bf7e17438f59 </ci>
            <ci> mw533c3f12_a795_4bbc_9a36_ddc5f60b7747 </ci>
          </apply>
        </math>
      </assignmentRule>
      <assignmentRule variable="mw6e5d2b4d_2096_4e75_81eb_ff40e9f228ca">
        <math xmlns="http://www.w3.org/1998/Math/MathML">
          <apply>
            <times/>
            <apply>
              <divide/>
              <ci> mw2ad6f6f8_8382_4e14_9ee8_3dc366f3d1b7 </ci>
              <apply>
                <plus/>
                <ci> mw54716a13_240b_45bb_b47e_f9650c7b08d4 </ci>
                <ci> mw457462c3_a3b0_4d01_83a9_ad14bd131b27 </ci>
                <ci> mw2ad6f6f8_8382_4e14_9ee8_3dc366f3d1b7 </ci>
              </apply>
            </apply>
            <ci> mw893e05f5_23dc_4999_b751_93735c2fc5cb </ci>
          </apply>
        </math>
      </assignmentRule>
      <assignmentRule variable="mwaee718c1_4bc0_4f60_875b_06ebeb1ef636">
        <math xmlns="http://www.w3.org/1998/Math/MathML">
          <apply>
            <divide/>
            <apply>
              <times/>
              <apply>
                <minus/>
                <cn type="integer"> 1 </cn>
                <ci> mwba31b91b_5623_4a4a_9003_a93f9579c64e </ci>
              </apply>
              <ci> mwe74cb9ea_92bb_4a9c_9d16_c04511932419 </ci>
            </apply>
            <ci> mwba31b91b_5623_4a4a_9003_a93f9579c64e </ci>
          </apply>
        </math>
      </assignmentRule>
      <assignmentRule variable="mw7c815dd4_1bfd_41a6_9a53_bea8d4a05711">
        <math xmlns="http://www.w3.org/1998/Math/MathML">
          <apply>
            <divide/>
            <apply>
              <plus/>
              <ci> mwd96f9dbf_bff3_42f8_b0fc_1a34b361b7a1 </ci>
              <apply>
                <times/>
                <apply>
                  <plus/>
                  <ci> mw3658e075_b59e_4cdb_acd3_ebc43a7dff24 </ci>
                  <ci> mwfd467e03_f814_4e8e_bd98_1faa84c8ee07 </ci>
                  <ci> mwb6c69fb9_e7a0_4410_8834_d6c7a703556b </ci>
                  <ci> mwa0c50a42_f442_4a38_be31_b1b823182843 </ci>
                  <ci> mw9c531983_98be_4694_90f1_be0532758de0 </ci>
                </apply>
                <ci> mwd5459f08_9a6a_47e9_97a7_f3204fae6f8b </ci>
              </apply>
            </apply>
            <ci> mwd5459f08_9a6a_47e9_97a7_f3204fae6f8b </ci>
          </apply>
        </math>
      </assignmentRule>
    </listOfRules>
    <listOfReactions>
      <reaction id="mwdbc35995_3d5d_411e_a143_82b97f30ec05" name="reaction_1" reversible="true" fast="false">
        <listOfReactants>
          <speciesReference species="mw148a5fb5_f419_4b3d_b650_288e3a666c5b" stoichiometry="1"/>
        </listOfReactants>
        <listOfProducts>
          <speciesReference species="mw5826d8dc_5458_4c70_a708_76ee83fe2596" stoichiometry="1"/>
        </listOfProducts>
        <kineticLaw>
          <math xmlns="http://www.w3.org/1998/Math/MathML">
            <apply>
              <minus/>
              <apply>
                <divide/>
                <apply>
                  <times/>
                  <apply>
                    <divide/>
                    <apply>
                      <times/>
                      <ci> mw465b01de_7f36_47a4_b17b_8bfe9329b0d8 </ci>
                      <ci> mwf7c4631b_1c32_46a0_b1da_fb8edbd33558 </ci>
                      <apply>
                        <plus/>
                        <ci> mwe2f3f09e_4bde_4dcf_bf44_480259047d53 </ci>
                        <ci> mw8acffbf4_6705_4a9a_9154_d1ced3cfb011 </ci>
                      </apply>
                    </apply>
                    <apply>
                      <plus/>
                      <apply>
                        <minus/>
                        <ci> mw465b01de_7f36_47a4_b17b_8bfe9329b0d8 </ci>
                        <ci> mwf7c4631b_1c32_46a0_b1da_fb8edbd33558 </ci>
                      </apply>
                      <apply>
                        <times/>
                        <ci> mwf7c4631b_1c32_46a0_b1da_fb8edbd33558 </ci>
                        <apply>
                          <plus/>
                          <ci> mwe2f3f09e_4bde_4dcf_bf44_480259047d53 </ci>
                          <ci> mw8acffbf4_6705_4a9a_9154_d1ced3cfb011 </ci>
                        </apply>
                      </apply>
                    </apply>
                  </apply>
                  <ci> mw148a5fb5_f419_4b3d_b650_288e3a666c5b </ci>
                </apply>
                <ci> mwf32b5125_a2b6_4612_b376_c03e0a516c07 </ci>
              </apply>
              <apply>
                <divide/>
                <apply>
                  <times/>
                  <apply>
                    <divide/>
                    <apply>
                      <times/>
                      <apply>
                        <minus/>
                        <ci> mw465b01de_7f36_47a4_b17b_8bfe9329b0d8 </ci>
                        <ci> mwf7c4631b_1c32_46a0_b1da_fb8edbd33558 </ci>
                      </apply>
                      <ci> mwf7c4631b_1c32_46a0_b1da_fb8edbd33558 </ci>
                      <ci> mwe2f3f09e_4bde_4dcf_bf44_480259047d53 </ci>
                    </apply>
                    <apply>
                      <plus/>
                      <apply>
                        <minus/>
                        <ci> mw465b01de_7f36_47a4_b17b_8bfe9329b0d8 </ci>
                        <ci> mwf7c4631b_1c32_46a0_b1da_fb8edbd33558 </ci>
                      </apply>
                      <apply>
                        <times/>
                        <ci> mwf7c4631b_1c32_46a0_b1da_fb8edbd33558 </ci>
                        <apply>
                          <plus/>
                          <ci> mwe2f3f09e_4bde_4dcf_bf44_480259047d53 </ci>
                          <ci> mw8acffbf4_6705_4a9a_9154_d1ced3cfb011 </ci>
                        </apply>
                      </apply>
                    </apply>
                  </apply>
                  <ci> mw5826d8dc_5458_4c70_a708_76ee83fe2596 </ci>
                </apply>
                <ci> mw9ba30ebd_e6c8_47c2_b3ff_8f0d389b7e41 </ci>
              </apply>
            </apply>
          </math>
        </kineticLaw>
      </reaction>
      <reaction id="mw4d564893_7dcd_4398_b73b_d7c9fe21b707" name="reaction_2" reversible="false" fast="false">
        <listOfReactants>
          <speciesReference species="mw5826d8dc_5458_4c70_a708_76ee83fe2596" stoichiometry="1"/>
        </listOfReactants>
        <listOfProducts>
          <speciesReference species="mwd96f9dbf_bff3_42f8_b0fc_1a34b361b7a1" stoichiometry="1"/>
        </listOfProducts>
        <kineticLaw>
          <math xmlns="http://www.w3.org/1998/Math/MathML">
            <apply>
              <divide/>
              <apply>
                <times/>
                <ci> mwf7c4631b_1c32_46a0_b1da_fb8edbd33558 </ci>
                <apply>
                  <minus/>
                  <cn type="integer"> 1 </cn>
                  <ci> mw81995652_7239_43ee_b949_a9c1bb3b4d7c </ci>
                </apply>
                <ci> mw5826d8dc_5458_4c70_a708_76ee83fe2596 </ci>
              </apply>
              <ci> mw9ba30ebd_e6c8_47c2_b3ff_8f0d389b7e41 </ci>
            </apply>
          </math>
        </kineticLaw>
      </reaction>
      <reaction id="mwa1570e73_ec24_42cf_acbf_ada1d17551a0" name="reaction_3" reversible="false" fast="false">
        <listOfReactants>
          <speciesReference species="mwd96f9dbf_bff3_42f8_b0fc_1a34b361b7a1" stoichiometry="1"/>
        </listOfReactants>
        <listOfProducts>
          <speciesReference species="mw148a5fb5_f419_4b3d_b650_288e3a666c5b" stoichiometry="1"/>
        </listOfProducts>
        <kineticLaw>
          <math xmlns="http://www.w3.org/1998/Math/MathML">
            <apply>
              <divide/>
              <apply>
                <times/>
                <ci> mwedd8bd20_279b_4f9c_b943_aa51a2d009e9 </ci>
                <ci> mwd96f9dbf_bff3_42f8_b0fc_1a34b361b7a1 </ci>
              </apply>
              <ci> mwd5459f08_9a6a_47e9_97a7_f3204fae6f8b </ci>
            </apply>
          </math>
        </kineticLaw>
      </reaction>
      <reaction id="mw2884ed1f_fc11_498d_9652_f287e4dbdc04" name="reaction_4" reversible="false" fast="false">
        <listOfProducts>
          <speciesReference species="mw90e2f448_4546_4976_9378_2e9d4b26d241" stoichiometry="1"/>
        </listOfProducts>
        <kineticLaw>
          <math xmlns="http://www.w3.org/1998/Math/MathML">
            <apply>
              <divide/>
              <apply>
                <times/>
                <apply>
                  <divide/>
                  <apply>
                    <times/>
                    <ci> mw465b01de_7f36_47a4_b17b_8bfe9329b0d8 </ci>
                    <ci> mw58cbdaaa_fce9_4cad_a462_4035b484e81c </ci>
                  </apply>
                  <apply>
                    <plus/>
                    <ci> mw465b01de_7f36_47a4_b17b_8bfe9329b0d8 </ci>
                    <ci> mw58cbdaaa_fce9_4cad_a462_4035b484e81c </ci>
                  </apply>
                </apply>
                <ci> mw276ce109_122a_4d9c_a40f_36ee6e79a2e3 </ci>
              </apply>
              <ci> mw9ba30ebd_e6c8_47c2_b3ff_8f0d389b7e41 </ci>
            </apply>
          </math>
        </kineticLaw>
      </reaction>
      <reaction id="mw571629bd_9c22_485c_8ee4_a60480a00410" name="reaction_5" reversible="false" fast="false">
        <listOfReactants>
          <speciesReference species="mw276ce109_122a_4d9c_a40f_36ee6e79a2e3" stoichiometry="1"/>
        </listOfReactants>
        <kineticLaw>
          <math xmlns="http://www.w3.org/1998/Math/MathML">
            <apply>
              <divide/>
              <apply>
                <times/>
                <apply>
                  <divide/>
                  <apply>
                    <times/>
                    <ci> mw465b01de_7f36_47a4_b17b_8bfe9329b0d8 </ci>
                    <ci> mw58cbdaaa_fce9_4cad_a462_4035b484e81c </ci>
                  </apply>
                  <apply>
                    <plus/>
                    <ci> mw465b01de_7f36_47a4_b17b_8bfe9329b0d8 </ci>
                    <ci> mw58cbdaaa_fce9_4cad_a462_4035b484e81c </ci>
                  </apply>
                </apply>
                <ci> mw276ce109_122a_4d9c_a40f_36ee6e79a2e3 </ci>
              </apply>
              <ci> mwf32b5125_a2b6_4612_b376_c03e0a516c07 </ci>
            </apply>
          </math>
        </kineticLaw>
      </reaction>
      <reaction id="mw2d573e98_8816_4c13_9d49_4de9bfa82e44" name="reaction_6" reversible="false" fast="false">
        <listOfReactants>
          <speciesReference species="mw276ce109_122a_4d9c_a40f_36ee6e79a2e3" stoichiometry="1"/>
        </listOfReactants>
        <kineticLaw>
          <math xmlns="http://www.w3.org/1998/Math/MathML">
            <apply>
              <minus/>
              <apply>
                <times/>
                <apply>
                  <divide/>
                  <apply>
                    <times/>
                    <ci> mw01b540a9_14db_43e9_a07e_8ab627172495 </ci>
                    <ci> mw148a5fb5_f419_4b3d_b650_288e3a666c5b </ci>
                  </apply>
                  <ci> mwf32b5125_a2b6_4612_b376_c03e0a516c07 </ci>
                </apply>
                <ci> mw276ce109_122a_4d9c_a40f_36ee6e79a2e3 </ci>
              </apply>
              <apply>
                <times/>
                <ci> mwf64ecfe5_9cf0_49c8_a79c_77652de3f9b0 </ci>
                <ci> mwe2f526a9_1e31_4e0e_923d_ee08ada0d89f </ci>
              </apply>
            </apply>
          </math>
        </kineticLaw>
      </reaction>
      <reaction id="mw7361b2a7_a8f1_498c_9cc7_9ba6f06a17f3" name="reaction_7" reversible="false" fast="false">
        <listOfReactants>
          <speciesReference species="mw148a5fb5_f419_4b3d_b650_288e3a666c5b" stoichiometry="1"/>
        </listOfReactants>
        <kineticLaw>
          <math xmlns="http://www.w3.org/1998/Math/MathML">
            <apply>
              <times/>
              <apply>
                <minus/>
                <apply>
                  <times/>
                  <apply>
                    <divide/>
                    <apply>
                      <times/>
                      <ci> mw01b540a9_14db_43e9_a07e_8ab627172495 </ci>
                      <ci> mw148a5fb5_f419_4b3d_b650_288e3a666c5b </ci>
                    </apply>
                    <ci> mwf32b5125_a2b6_4612_b376_c03e0a516c07 </ci>
                  </apply>
                  <ci> mw276ce109_122a_4d9c_a40f_36ee6e79a2e3 </ci>
                </apply>
                <apply>
                  <times/>
                  <ci> mwf64ecfe5_9cf0_49c8_a79c_77652de3f9b0 </ci>
                  <ci> mwe2f526a9_1e31_4e0e_923d_ee08ada0d89f </ci>
                </apply>
              </apply>
              <ci> mwf32b5125_a2b6_4612_b376_c03e0a516c07 </ci>
            </apply>
          </math>
        </kineticLaw>
      </reaction>
      <reaction id="mw9bcdb1f4_e65f_4458_93b1_1d819a52092d" name="reaction_8" reversible="false" fast="false">
        <listOfProducts>
          <speciesReference species="mwe2f526a9_1e31_4e0e_923d_ee08ada0d89f" stoichiometry="1"/>
        </listOfProducts>
        <kineticLaw>
          <math xmlns="http://www.w3.org/1998/Math/MathML">
            <apply>
              <minus/>
              <apply>
                <times/>
                <apply>
                  <divide/>
                  <apply>
                    <times/>
                    <ci> mw01b540a9_14db_43e9_a07e_8ab627172495 </ci>
                    <ci> mw148a5fb5_f419_4b3d_b650_288e3a666c5b </ci>
                  </apply>
                  <ci> mwf32b5125_a2b6_4612_b376_c03e0a516c07 </ci>
                </apply>
                <ci> mw276ce109_122a_4d9c_a40f_36ee6e79a2e3 </ci>
              </apply>
              <apply>
                <times/>
                <ci> mwf64ecfe5_9cf0_49c8_a79c_77652de3f9b0 </ci>
                <ci> mwe2f526a9_1e31_4e0e_923d_ee08ada0d89f </ci>
              </apply>
            </apply>
          </math>
        </kineticLaw>
      </reaction>
      <reaction id="mwe1fdadef_c251_496e_9da2_d0711535edff" reversible="false" fast="false">
        <listOfReactants>
          <speciesReference species="mw5826d8dc_5458_4c70_a708_76ee83fe2596" stoichiometry="1"/>
        </listOfReactants>
        <kineticLaw>
          <math xmlns="http://www.w3.org/1998/Math/MathML">
            <apply>
              <times/>
              <apply>
                <minus/>
                <apply>
                  <times/>
                  <apply>
                    <divide/>
                    <apply>
                      <times/>
                      <ci> mw01b540a9_14db_43e9_a07e_8ab627172495 </ci>
                      <ci> mw5826d8dc_5458_4c70_a708_76ee83fe2596 </ci>
                    </apply>
                    <ci> mw9ba30ebd_e6c8_47c2_b3ff_8f0d389b7e41 </ci>
                  </apply>
                  <ci> mw90e2f448_4546_4976_9378_2e9d4b26d241 </ci>
                </apply>
                <apply>
                  <times/>
                  <ci> mwf64ecfe5_9cf0_49c8_a79c_77652de3f9b0 </ci>
                  <ci> mw682c8d21_6be6_469c_8216_786afec1a1bb </ci>
                </apply>
              </apply>
              <ci> mw9ba30ebd_e6c8_47c2_b3ff_8f0d389b7e41 </ci>
            </apply>
          </math>
        </kineticLaw>
      </reaction>
      <reaction id="mw8994652f_f389_4585_9a43_1026d35e07f4" reversible="false" fast="false">
        <listOfProducts>
          <speciesReference species="mw682c8d21_6be6_469c_8216_786afec1a1bb" stoichiometry="1"/>
        </listOfProducts>
        <kineticLaw>
          <math xmlns="http://www.w3.org/1998/Math/MathML">
            <apply>
              <minus/>
              <apply>
                <times/>
                <apply>
                  <divide/>
                  <apply>
                    <times/>
                    <ci> mw01b540a9_14db_43e9_a07e_8ab627172495 </ci>
                    <ci> mw5826d8dc_5458_4c70_a708_76ee83fe2596 </ci>
                  </apply>
                  <ci> mw9ba30ebd_e6c8_47c2_b3ff_8f0d389b7e41 </ci>
                </apply>
                <ci> mw90e2f448_4546_4976_9378_2e9d4b26d241 </ci>
              </apply>
              <apply>
                <times/>
                <ci> mwf64ecfe5_9cf0_49c8_a79c_77652de3f9b0 </ci>
                <ci> mw682c8d21_6be6_469c_8216_786afec1a1bb </ci>
              </apply>
            </apply>
          </math>
        </kineticLaw>
      </reaction>
      <reaction id="mw8ea0f68e_38ff_42f2_8ab5_44b1f708e3e0" reversible="false" fast="false">
        <listOfReactants>
          <speciesReference species="mw90e2f448_4546_4976_9378_2e9d4b26d241" stoichiometry="1"/>
        </listOfReactants>
        <kineticLaw>
          <math xmlns="http://www.w3.org/1998/Math/MathML">
            <apply>
              <minus/>
              <apply>
                <times/>
                <apply>
                  <divide/>
                  <apply>
                    <times/>
                    <ci> mw01b540a9_14db_43e9_a07e_8ab627172495 </ci>
                    <ci> mw5826d8dc_5458_4c70_a708_76ee83fe2596 </ci>
                  </apply>
                  <ci> mw9ba30ebd_e6c8_47c2_b3ff_8f0d389b7e41 </ci>
                </apply>
                <ci> mw90e2f448_4546_4976_9378_2e9d4b26d241 </ci>
              </apply>
              <apply>
                <times/>
                <ci> mwf64ecfe5_9cf0_49c8_a79c_77652de3f9b0 </ci>
                <ci> mw682c8d21_6be6_469c_8216_786afec1a1bb </ci>
              </apply>
            </apply>
          </math>
        </kineticLaw>
      </reaction>
      <reaction id="mw221af759_da8a_4ebd_95f4_98dd0d040e0c" name="reaction_12" reversible="false" fast="false">
        <listOfReactants>
          <speciesReference species="mwd96f9dbf_bff3_42f8_b0fc_1a34b361b7a1" stoichiometry="1"/>
        </listOfReactants>
        <kineticLaw>
          <math xmlns="http://www.w3.org/1998/Math/MathML">
            <apply>
              <times/>
              <apply>
                <minus/>
                <apply>
                  <times/>
                  <apply>
                    <divide/>
                    <apply>
                      <times/>
                      <ci> mw01b540a9_14db_43e9_a07e_8ab627172495 </ci>
                      <ci> mwd96f9dbf_bff3_42f8_b0fc_1a34b361b7a1 </ci>
                    </apply>
                    <ci> mwd5459f08_9a6a_47e9_97a7_f3204fae6f8b </ci>
                  </apply>
                  <ci> mw96cb4707_7cf9_4a39_90e0_3bd8eb5b03b6 </ci>
                </apply>
                <apply>
                  <times/>
                  <ci> mwf64ecfe5_9cf0_49c8_a79c_77652de3f9b0 </ci>
                  <ci> mwb6c69fb9_e7a0_4410_8834_d6c7a703556b </ci>
                </apply>
              </apply>
              <ci> mwd5459f08_9a6a_47e9_97a7_f3204fae6f8b </ci>
            </apply>
          </math>
        </kineticLaw>
      </reaction>
      <reaction id="mw2bd8cdd4_a14d_420d_8cd5_b417bb657b8a" name="reaction_13" reversible="false" fast="false">
        <listOfReactants>
          <speciesReference species="mw96cb4707_7cf9_4a39_90e0_3bd8eb5b03b6" stoichiometry="1"/>
        </listOfReactants>
        <kineticLaw>
          <math xmlns="http://www.w3.org/1998/Math/MathML">
            <apply>
              <minus/>
              <apply>
                <times/>
                <apply>
                  <divide/>
                  <apply>
                    <times/>
                    <ci> mw01b540a9_14db_43e9_a07e_8ab627172495 </ci>
                    <ci> mwd96f9dbf_bff3_42f8_b0fc_1a34b361b7a1 </ci>
                  </apply>
                  <ci> mwd5459f08_9a6a_47e9_97a7_f3204fae6f8b </ci>
                </apply>
                <ci> mw96cb4707_7cf9_4a39_90e0_3bd8eb5b03b6 </ci>
              </apply>
              <apply>
                <times/>
                <ci> mwf64ecfe5_9cf0_49c8_a79c_77652de3f9b0 </ci>
                <ci> mwb6c69fb9_e7a0_4410_8834_d6c7a703556b </ci>
              </apply>
            </apply>
          </math>
        </kineticLaw>
      </reaction>
      <reaction id="mwd0a2745e_bb34_4d05_a4a2_bdbcd4da37e4" name="reaction_14" reversible="false" fast="false">
        <listOfProducts>
          <speciesReference species="mwb6c69fb9_e7a0_4410_8834_d6c7a703556b" stoichiometry="1"/>
        </listOfProducts>
        <kineticLaw>
          <math xmlns="http://www.w3.org/1998/Math/MathML">
            <apply>
              <minus/>
              <apply>
                <times/>
                <apply>
                  <divide/>
                  <apply>
                    <times/>
                    <ci> mw01b540a9_14db_43e9_a07e_8ab627172495 </ci>
                    <ci> mwd96f9dbf_bff3_42f8_b0fc_1a34b361b7a1 </ci>
                  </apply>
                  <ci> mwd5459f08_9a6a_47e9_97a7_f3204fae6f8b </ci>
                </apply>
                <ci> mw96cb4707_7cf9_4a39_90e0_3bd8eb5b03b6 </ci>
              </apply>
              <apply>
                <times/>
                <ci> mwf64ecfe5_9cf0_49c8_a79c_77652de3f9b0 </ci>
                <ci> mwb6c69fb9_e7a0_4410_8834_d6c7a703556b </ci>
              </apply>
            </apply>
          </math>
        </kineticLaw>
      </reaction>
      <reaction id="mw93aae26c_70ed_4f36_8012_1e95621d7516" name="reaction_15" reversible="false" fast="false">
        <listOfReactants>
          <speciesReference species="mw682c8d21_6be6_469c_8216_786afec1a1bb" stoichiometry="1"/>
        </listOfReactants>
        <kineticLaw>
          <math xmlns="http://www.w3.org/1998/Math/MathML">
            <apply>
              <divide/>
              <apply>
                <divide/>
                <apply>
                  <times/>
                  <ci> mwf7c4631b_1c32_46a0_b1da_fb8edbd33558 </ci>
                  <ci> mw682c8d21_6be6_469c_8216_786afec1a1bb </ci>
                </apply>
                <ci> mwabc9286a_b982_42c1_9a82_1055eda58712 </ci>
              </apply>
              <ci> mw9ba30ebd_e6c8_47c2_b3ff_8f0d389b7e41 </ci>
            </apply>
          </math>
        </kineticLaw>
      </reaction>
      <reaction id="mw74849ddc_32d5_4efd_b169_0b56d88c50d4" name="reaction_16" reversible="false" fast="false">
        <listOfProducts>
          <speciesReference species="mwb6c69fb9_e7a0_4410_8834_d6c7a703556b" stoichiometry="1"/>
        </listOfProducts>
        <kineticLaw>
          <math xmlns="http://www.w3.org/1998/Math/MathML">
            <apply>
              <divide/>
              <apply>
                <divide/>
                <apply>
                  <times/>
                  <ci> mwf7c4631b_1c32_46a0_b1da_fb8edbd33558 </ci>
                  <ci> mw682c8d21_6be6_469c_8216_786afec1a1bb </ci>
                </apply>
                <ci> mwabc9286a_b982_42c1_9a82_1055eda58712 </ci>
              </apply>
              <ci> mwd5459f08_9a6a_47e9_97a7_f3204fae6f8b </ci>
            </apply>
          </math>
        </kineticLaw>
      </reaction>
      <reaction id="mwcaa83d27_d5c1_48d5_9316_6007030c3b4b" name="reaction_17" reversible="false" fast="false">
        <listOfProducts>
          <speciesReference species="mwe2f526a9_1e31_4e0e_923d_ee08ada0d89f" stoichiometry="1"/>
        </listOfProducts>
        <kineticLaw>
          <math xmlns="http://www.w3.org/1998/Math/MathML">
            <apply>
              <divide/>
              <apply>
                <divide/>
                <apply>
                  <times/>
                  <ci> mwedd8bd20_279b_4f9c_b943_aa51a2d009e9 </ci>
                  <ci> mwb6c69fb9_e7a0_4410_8834_d6c7a703556b </ci>
                </apply>
                <ci> mwc2ce1b3b_3202_400f_949f_8f8c1c3f864a </ci>
              </apply>
              <ci> mwf32b5125_a2b6_4612_b376_c03e0a516c07 </ci>
            </apply>
          </math>
        </kineticLaw>
      </reaction>
      <reaction id="mwb3847960_c67b_4b10_8ac6_ae7e410d3f30" name="reaction_18" reversible="false" fast="false">
        <listOfReactants>
          <speciesReference species="mwb6c69fb9_e7a0_4410_8834_d6c7a703556b" stoichiometry="1"/>
        </listOfReactants>
        <kineticLaw>
          <math xmlns="http://www.w3.org/1998/Math/MathML">
            <apply>
              <divide/>
              <apply>
                <divide/>
                <apply>
                  <times/>
                  <ci> mwedd8bd20_279b_4f9c_b943_aa51a2d009e9 </ci>
                  <ci> mwb6c69fb9_e7a0_4410_8834_d6c7a703556b </ci>
                </apply>
                <ci> mwc2ce1b3b_3202_400f_949f_8f8c1c3f864a </ci>
              </apply>
              <ci> mwd5459f08_9a6a_47e9_97a7_f3204fae6f8b </ci>
            </apply>
          </math>
        </kineticLaw>
      </reaction>
      <reaction id="mw3b13b3dc_fc30_4858_a232_1fd425b6c20c" name="reaction_19" reversible="false" fast="false">
        <listOfReactants>
          <speciesReference species="mw90e2f448_4546_4976_9378_2e9d4b26d241" stoichiometry="1"/>
        </listOfReactants>
        <kineticLaw>
          <math xmlns="http://www.w3.org/1998/Math/MathML">
            <apply>
              <divide/>
              <apply>
                <divide/>
                <apply>
                  <times/>
                  <ci> mwf7c4631b_1c32_46a0_b1da_fb8edbd33558 </ci>
                  <ci> mw90e2f448_4546_4976_9378_2e9d4b26d241 </ci>
                </apply>
                <ci> mwabc9286a_b982_42c1_9a82_1055eda58712 </ci>
              </apply>
              <ci> mw9ba30ebd_e6c8_47c2_b3ff_8f0d389b7e41 </ci>
            </apply>
          </math>
        </kineticLaw>
      </reaction>
      <reaction id="mw55c79afb_2dcb_4bd5_89d6_17ee11a1e8f9" name="reaction_20" reversible="false" fast="false">
        <listOfProducts>
          <speciesReference species="mw96cb4707_7cf9_4a39_90e0_3bd8eb5b03b6" stoichiometry="1"/>
        </listOfProducts>
        <kineticLaw>
          <math xmlns="http://www.w3.org/1998/Math/MathML">
            <apply>
              <divide/>
              <apply>
                <divide/>
                <apply>
                  <times/>
                  <ci> mwf7c4631b_1c32_46a0_b1da_fb8edbd33558 </ci>
                  <ci> mw90e2f448_4546_4976_9378_2e9d4b26d241 </ci>
                </apply>
                <ci> mwabc9286a_b982_42c1_9a82_1055eda58712 </ci>
              </apply>
              <ci> mwd5459f08_9a6a_47e9_97a7_f3204fae6f8b </ci>
            </apply>
          </math>
        </kineticLaw>
      </reaction>
      <reaction id="mw49df7217_109c_44f7_b21e_f15b73a947d9" name="reaction_21" reversible="false" fast="false">
        <listOfReactants>
          <speciesReference species="mw96cb4707_7cf9_4a39_90e0_3bd8eb5b03b6" stoichiometry="1"/>
        </listOfReactants>
        <kineticLaw>
          <math xmlns="http://www.w3.org/1998/Math/MathML">
            <apply>
              <divide/>
              <apply>
                <divide/>
                <apply>
                  <times/>
                  <ci> mwedd8bd20_279b_4f9c_b943_aa51a2d009e9 </ci>
                  <ci> mw96cb4707_7cf9_4a39_90e0_3bd8eb5b03b6 </ci>
                </apply>
                <ci> mwc2ce1b3b_3202_400f_949f_8f8c1c3f864a </ci>
              </apply>
              <ci> mwd5459f08_9a6a_47e9_97a7_f3204fae6f8b </ci>
            </apply>
          </math>
        </kineticLaw>
      </reaction>
      <reaction id="mw26fdfb60_c1e0_4de9_8e35_5acce1e1759e" name="reaction_22" reversible="false" fast="false">
        <listOfProducts>
          <speciesReference species="mw276ce109_122a_4d9c_a40f_36ee6e79a2e3" stoichiometry="1"/>
        </listOfProducts>
        <kineticLaw>
          <math xmlns="http://www.w3.org/1998/Math/MathML">
            <apply>
              <divide/>
              <apply>
                <divide/>
                <apply>
                  <times/>
                  <ci> mwedd8bd20_279b_4f9c_b943_aa51a2d009e9 </ci>
                  <ci> mw96cb4707_7cf9_4a39_90e0_3bd8eb5b03b6 </ci>
                </apply>
                <ci> mwc2ce1b3b_3202_400f_949f_8f8c1c3f864a </ci>
              </apply>
              <ci> mwf32b5125_a2b6_4612_b376_c03e0a516c07 </ci>
            </apply>
          </math>
        </kineticLaw>
      </reaction>
      <reaction id="mw68fab634_0e5a_493e_aa61_39abfdd07832" name="reaction_23" reversible="false" fast="false">
        <listOfReactants>
          <speciesReference species="mw148a5fb5_f419_4b3d_b650_288e3a666c5b" stoichiometry="1"/>
        </listOfReactants>
        <kineticLaw>
          <math xmlns="http://www.w3.org/1998/Math/MathML">
            <apply>
              <times/>
              <apply>
                <divide/>
                <ci> mw4171ef1c_021f_463a_9ea9_fbcd3a54ff67 </ci>
                <ci> mwf32b5125_a2b6_4612_b376_c03e0a516c07 </ci>
              </apply>
              <ci> mw148a5fb5_f419_4b3d_b650_288e3a666c5b </ci>
            </apply>
          </math>
        </kineticLaw>
      </reaction>
      <reaction id="mwf0a11df2_2ced_4327_b1c5_f857c752c591" name="reaction_24" reversible="false" fast="false">
        <listOfProducts>
          <speciesReference species="mw90e2f448_4546_4976_9378_2e9d4b26d241" stoichiometry="1"/>
        </listOfProducts>
        <kineticLaw>
          <math xmlns="http://www.w3.org/1998/Math/MathML">
            <ci> mw1f026c9b_78d5_47ff_9054_d174e0039983 </ci>
          </math>
        </kineticLaw>
      </reaction>
      <reaction id="mw49c1b677_2008_4463_8f29_37078e71fc8f" reversible="false" fast="false">
        <listOfReactants>
          <speciesReference species="mw90e2f448_4546_4976_9378_2e9d4b26d241" stoichiometry="1"/>
        </listOfReactants>
        <kineticLaw>
          <math xmlns="http://www.w3.org/1998/Math/MathML">
            <apply>
              <times/>
              <ci> mw39326685_e8c1_49d3_9473_0780abd35172 </ci>
              <ci> mw90e2f448_4546_4976_9378_2e9d4b26d241 </ci>
            </apply>
          </math>
        </kineticLaw>
      </reaction>
      <reaction id="mw2a424f2e_b48f_4378_8879_19c1012a110f" name="reaction_26" reversible="false" fast="false">
        <listOfProducts>
          <speciesReference species="mw682c8d21_6be6_469c_8216_786afec1a1bb" stoichiometry="1"/>
        </listOfProducts>
        <kineticLaw>
          <math xmlns="http://www.w3.org/1998/Math/MathML">
            <apply>
              <divide/>
              <apply>
                <times/>
                <apply>
                  <divide/>
                  <apply>
                    <times/>
                    <ci> mw465b01de_7f36_47a4_b17b_8bfe9329b0d8 </ci>
                    <ci> mw58cbdaaa_fce9_4cad_a462_4035b484e81c </ci>
                  </apply>
                  <apply>
                    <plus/>
                    <ci> mw465b01de_7f36_47a4_b17b_8bfe9329b0d8 </ci>
                    <ci> mw58cbdaaa_fce9_4cad_a462_4035b484e81c </ci>
                  </apply>
                </apply>
                <ci> mwe2f526a9_1e31_4e0e_923d_ee08ada0d89f </ci>
              </apply>
              <ci> mw9ba30ebd_e6c8_47c2_b3ff_8f0d389b7e41 </ci>
            </apply>
          </math>
        </kineticLaw>
      </reaction>
      <reaction id="mwe88db048_bd68_43ff_922b_da2f8c00f4e5" name="reaction_27" reversible="false" fast="false">
        <listOfReactants>
          <speciesReference species="mwe2f526a9_1e31_4e0e_923d_ee08ada0d89f" stoichiometry="1"/>
        </listOfReactants>
        <kineticLaw>
          <math xmlns="http://www.w3.org/1998/Math/MathML">
            <apply>
              <divide/>
              <apply>
                <times/>
                <apply>
                  <divide/>
                  <apply>
                    <times/>
                    <ci> mw465b01de_7f36_47a4_b17b_8bfe9329b0d8 </ci>
                    <ci> mw58cbdaaa_fce9_4cad_a462_4035b484e81c </ci>
                  </apply>
                  <apply>
                    <plus/>
                    <ci> mw465b01de_7f36_47a4_b17b_8bfe9329b0d8 </ci>
                    <ci> mw58cbdaaa_fce9_4cad_a462_4035b484e81c </ci>
                  </apply>
                </apply>
                <ci> mwe2f526a9_1e31_4e0e_923d_ee08ada0d89f </ci>
              </apply>
              <ci> mwf32b5125_a2b6_4612_b376_c03e0a516c07 </ci>
            </apply>
          </math>
        </kineticLaw>
      </reaction>
      <reaction id="mw2379ac7c_328a_4f65_b4db_575e2c99d25a" name="reaction_28" reversible="false" fast="false">
        <listOfReactants>
          <speciesReference species="mw682c8d21_6be6_469c_8216_786afec1a1bb" stoichiometry="1"/>
        </listOfReactants>
        <kineticLaw>
          <math xmlns="http://www.w3.org/1998/Math/MathML">
            <apply>
              <times/>
              <ci> mw39326685_e8c1_49d3_9473_0780abd35172 </ci>
              <ci> mw682c8d21_6be6_469c_8216_786afec1a1bb </ci>
            </apply>
          </math>
        </kineticLaw>
      </reaction>
      <reaction id="mw7a849e42_5b18_4c34_8399_ba8fe61f9f9c" name="reaction_29" reversible="false" fast="false">
        <listOfReactants>
          <speciesReference species="mw0c1be616_3759_42bd_b45c_3b46d266a159" stoichiometry="1"/>
        </listOfReactants>
        <kineticLaw>
          <math xmlns="http://www.w3.org/1998/Math/MathML">
            <apply>
              <times/>
              <apply>
                <minus/>
                <apply>
                  <times/>
                  <apply>
                    <divide/>
                    <apply>
                      <times/>
                      <ci> mw01b540a9_14db_43e9_a07e_8ab627172495 </ci>
                      <ci> mw0c1be616_3759_42bd_b45c_3b46d266a159 </ci>
                    </apply>
                    <ci> mw6a735516_999a_4439_9423_7bb8480388ab </ci>
                  </apply>
                  <ci> mw4b6bf9af_81fa_4aa4_887c_156104175030 </ci>
                </apply>
                <apply>
                  <times/>
                  <ci> mwf64ecfe5_9cf0_49c8_a79c_77652de3f9b0 </ci>
                  <ci> mw90080deb_38a9_47a3_bc8a_0c8c0d5cd1ac </ci>
                </apply>
              </apply>
              <ci> mw6a735516_999a_4439_9423_7bb8480388ab </ci>
            </apply>
          </math>
        </kineticLaw>
      </reaction>
      <reaction id="mwc5749927_95eb_4363_8efe_876e341d9d26" name="reaction_30" reversible="false" fast="false">
        <listOfProducts>
          <speciesReference species="mw90080deb_38a9_47a3_bc8a_0c8c0d5cd1ac" stoichiometry="1"/>
        </listOfProducts>
        <kineticLaw>
          <math xmlns="http://www.w3.org/1998/Math/MathML">
            <apply>
              <minus/>
              <apply>
                <times/>
                <apply>
                  <divide/>
                  <apply>
                    <times/>
                    <ci> mw01b540a9_14db_43e9_a07e_8ab627172495 </ci>
                    <ci> mw0c1be616_3759_42bd_b45c_3b46d266a159 </ci>
                  </apply>
                  <ci> mw6a735516_999a_4439_9423_7bb8480388ab </ci>
                </apply>
                <ci> mw4b6bf9af_81fa_4aa4_887c_156104175030 </ci>
              </apply>
              <apply>
                <times/>
                <ci> mwf64ecfe5_9cf0_49c8_a79c_77652de3f9b0 </ci>
                <ci> mw90080deb_38a9_47a3_bc8a_0c8c0d5cd1ac </ci>
              </apply>
            </apply>
          </math>
        </kineticLaw>
      </reaction>
      <reaction id="mw47664119_b3a5_43d6_92cd_3e57c36cced1" name="reaction_31" reversible="false" fast="false">
        <listOfReactants>
          <speciesReference species="mw4b6bf9af_81fa_4aa4_887c_156104175030" stoichiometry="1"/>
        </listOfReactants>
        <kineticLaw>
          <math xmlns="http://www.w3.org/1998/Math/MathML">
            <apply>
              <minus/>
              <apply>
                <times/>
                <apply>
                  <divide/>
                  <apply>
                    <times/>
                    <ci> mw01b540a9_14db_43e9_a07e_8ab627172495 </ci>
                    <ci> mw0c1be616_3759_42bd_b45c_3b46d266a159 </ci>
                  </apply>
                  <ci> mw6a735516_999a_4439_9423_7bb8480388ab </ci>
                </apply>
                <ci> mw4b6bf9af_81fa_4aa4_887c_156104175030 </ci>
              </apply>
              <apply>
                <times/>
                <ci> mwf64ecfe5_9cf0_49c8_a79c_77652de3f9b0 </ci>
                <ci> mw90080deb_38a9_47a3_bc8a_0c8c0d5cd1ac </ci>
              </apply>
            </apply>
          </math>
        </kineticLaw>
      </reaction>
      <reaction id="mw000e7b9b_8e72_4fd0_835d_96fd46162d4e" name="reaction_32" reversible="true" fast="false">
        <listOfReactants>
          <speciesReference species="mw148a5fb5_f419_4b3d_b650_288e3a666c5b" stoichiometry="1"/>
        </listOfReactants>
        <listOfProducts>
          <speciesReference species="mw0c1be616_3759_42bd_b45c_3b46d266a159" stoichiometry="1"/>
        </listOfProducts>
        <kineticLaw>
          <math xmlns="http://www.w3.org/1998/Math/MathML">
            <apply>
              <minus/>
              <apply>
                <divide/>
                <apply>
                  <times/>
                  <apply>
                    <divide/>
                    <apply>
                      <times/>
                      <ci> mw5d0075d2_8365_4327_ba03_77b0bce3d201 </ci>
                      <ci> mwbbfc69da_42ee_499c_83f7_fa34b3f1d088 </ci>
                      <apply>
                        <plus/>
                        <ci> mwe2f3f09e_4bde_4dcf_bf44_480259047d53 </ci>
                        <ci> mw8acffbf4_6705_4a9a_9154_d1ced3cfb011 </ci>
                      </apply>
                    </apply>
                    <apply>
                      <plus/>
                      <apply>
                        <minus/>
                        <ci> mw5d0075d2_8365_4327_ba03_77b0bce3d201 </ci>
                        <ci> mwbbfc69da_42ee_499c_83f7_fa34b3f1d088 </ci>
                      </apply>
                      <apply>
                        <times/>
                        <ci> mwbbfc69da_42ee_499c_83f7_fa34b3f1d088 </ci>
                        <apply>
                          <plus/>
                          <ci> mwe2f3f09e_4bde_4dcf_bf44_480259047d53 </ci>
                          <ci> mw8acffbf4_6705_4a9a_9154_d1ced3cfb011 </ci>
                        </apply>
                      </apply>
                    </apply>
                  </apply>
                  <ci> mw148a5fb5_f419_4b3d_b650_288e3a666c5b </ci>
                </apply>
                <ci> mwf32b5125_a2b6_4612_b376_c03e0a516c07 </ci>
              </apply>
              <apply>
                <divide/>
                <apply>
                  <times/>
                  <apply>
                    <divide/>
                    <apply>
                      <times/>
                      <apply>
                        <minus/>
                        <ci> mw5d0075d2_8365_4327_ba03_77b0bce3d201 </ci>
                        <ci> mwbbfc69da_42ee_499c_83f7_fa34b3f1d088 </ci>
                      </apply>
                      <ci> mwbbfc69da_42ee_499c_83f7_fa34b3f1d088 </ci>
                      <ci> mwe2f3f09e_4bde_4dcf_bf44_480259047d53 </ci>
                    </apply>
                    <apply>
                      <plus/>
                      <apply>
                        <minus/>
                        <ci> mw5d0075d2_8365_4327_ba03_77b0bce3d201 </ci>
                        <ci> mwbbfc69da_42ee_499c_83f7_fa34b3f1d088 </ci>
                      </apply>
                      <apply>
                        <times/>
                        <ci> mwbbfc69da_42ee_499c_83f7_fa34b3f1d088 </ci>
                        <apply>
                          <plus/>
                          <ci> mwe2f3f09e_4bde_4dcf_bf44_480259047d53 </ci>
                          <ci> mw8acffbf4_6705_4a9a_9154_d1ced3cfb011 </ci>
                        </apply>
                      </apply>
                    </apply>
                  </apply>
                  <ci> mw0c1be616_3759_42bd_b45c_3b46d266a159 </ci>
                </apply>
                <ci> mw6a735516_999a_4439_9423_7bb8480388ab </ci>
              </apply>
            </apply>
          </math>
        </kineticLaw>
      </reaction>
      <reaction id="mwbf41011d_97e2_4557_aac0_f9402c294aa9" name="reaction_33" reversible="false" fast="false">
        <listOfReactants>
          <speciesReference species="mw276ce109_122a_4d9c_a40f_36ee6e79a2e3" stoichiometry="1"/>
        </listOfReactants>
        <kineticLaw>
          <math xmlns="http://www.w3.org/1998/Math/MathML">
            <apply>
              <divide/>
              <apply>
                <times/>
                <apply>
                  <divide/>
                  <apply>
                    <times/>
                    <ci> mw5d0075d2_8365_4327_ba03_77b0bce3d201 </ci>
                    <ci> mw8b19d4c6_b194_4f9b_b27f_fa7e1cdc84b7 </ci>
                  </apply>
                  <apply>
                    <plus/>
                    <ci> mw5d0075d2_8365_4327_ba03_77b0bce3d201 </ci>
                    <ci> mw8b19d4c6_b194_4f9b_b27f_fa7e1cdc84b7 </ci>
                  </apply>
                </apply>
                <ci> mw276ce109_122a_4d9c_a40f_36ee6e79a2e3 </ci>
              </apply>
              <ci> mwf32b5125_a2b6_4612_b376_c03e0a516c07 </ci>
            </apply>
          </math>
        </kineticLaw>
      </reaction>
      <reaction id="mw6903c315_3438_4c08_a136_13a7d31fc5ff" name="reaction_34" reversible="false" fast="false">
        <listOfProducts>
          <speciesReference species="mw4b6bf9af_81fa_4aa4_887c_156104175030" stoichiometry="1"/>
        </listOfProducts>
        <kineticLaw>
          <math xmlns="http://www.w3.org/1998/Math/MathML">
            <apply>
              <divide/>
              <apply>
                <times/>
                <apply>
                  <divide/>
                  <apply>
                    <times/>
                    <ci> mw5d0075d2_8365_4327_ba03_77b0bce3d201 </ci>
                    <ci> mw8b19d4c6_b194_4f9b_b27f_fa7e1cdc84b7 </ci>
                  </apply>
                  <apply>
                    <plus/>
                    <ci> mw5d0075d2_8365_4327_ba03_77b0bce3d201 </ci>
                    <ci> mw8b19d4c6_b194_4f9b_b27f_fa7e1cdc84b7 </ci>
                  </apply>
                </apply>
                <ci> mw276ce109_122a_4d9c_a40f_36ee6e79a2e3 </ci>
              </apply>
              <ci> mw6a735516_999a_4439_9423_7bb8480388ab </ci>
            </apply>
          </math>
        </kineticLaw>
      </reaction>
      <reaction id="mw04026ee5_da65_46a6_8d14_d7432d9d473c" name="reaction_35" reversible="false" fast="false">
        <listOfReactants>
          <speciesReference species="mwe2f526a9_1e31_4e0e_923d_ee08ada0d89f" stoichiometry="1"/>
        </listOfReactants>
        <kineticLaw>
          <math xmlns="http://www.w3.org/1998/Math/MathML">
            <apply>
              <divide/>
              <apply>
                <times/>
                <apply>
                  <divide/>
                  <apply>
                    <times/>
                    <ci> mw5d0075d2_8365_4327_ba03_77b0bce3d201 </ci>
                    <ci> mw8b19d4c6_b194_4f9b_b27f_fa7e1cdc84b7 </ci>
                  </apply>
                  <apply>
                    <plus/>
                    <ci> mw5d0075d2_8365_4327_ba03_77b0bce3d201 </ci>
                    <ci> mw8b19d4c6_b194_4f9b_b27f_fa7e1cdc84b7 </ci>
                  </apply>
                </apply>
                <ci> mwe2f526a9_1e31_4e0e_923d_ee08ada0d89f </ci>
              </apply>
              <ci> mwf32b5125_a2b6_4612_b376_c03e0a516c07 </ci>
            </apply>
          </math>
        </kineticLaw>
      </reaction>
      <reaction id="mw76896765_b4b4_489f_8b0d_d6bee82851db" name="reaction_36" reversible="false" fast="false">
        <listOfProducts>
          <speciesReference species="mw90080deb_38a9_47a3_bc8a_0c8c0d5cd1ac" stoichiometry="1"/>
        </listOfProducts>
        <kineticLaw>
          <math xmlns="http://www.w3.org/1998/Math/MathML">
            <apply>
              <divide/>
              <apply>
                <times/>
                <apply>
                  <divide/>
                  <apply>
                    <times/>
                    <ci> mw5d0075d2_8365_4327_ba03_77b0bce3d201 </ci>
                    <ci> mw8b19d4c6_b194_4f9b_b27f_fa7e1cdc84b7 </ci>
                  </apply>
                  <apply>
                    <plus/>
                    <ci> mw5d0075d2_8365_4327_ba03_77b0bce3d201 </ci>
                    <ci> mw8b19d4c6_b194_4f9b_b27f_fa7e1cdc84b7 </ci>
                  </apply>
                </apply>
                <ci> mwe2f526a9_1e31_4e0e_923d_ee08ada0d89f </ci>
              </apply>
              <ci> mw6a735516_999a_4439_9423_7bb8480388ab </ci>
            </apply>
          </math>
        </kineticLaw>
      </reaction>
      <reaction id="mw60504c24_aa54_4a74_96d0_050afb184992" name="reaction_37" reversible="false" fast="false">
        <listOfReactants>
          <speciesReference species="mw0c1be616_3759_42bd_b45c_3b46d266a159" stoichiometry="1"/>
        </listOfReactants>
        <listOfProducts>
          <speciesReference species="mwd96f9dbf_bff3_42f8_b0fc_1a34b361b7a1" stoichiometry="1"/>
        </listOfProducts>
        <kineticLaw>
          <math xmlns="http://www.w3.org/1998/Math/MathML">
            <apply>
              <divide/>
              <apply>
                <times/>
                <ci> mwbbfc69da_42ee_499c_83f7_fa34b3f1d088 </ci>
                <apply>
                  <minus/>
                  <cn type="integer"> 1 </cn>
                  <ci> mw254da054_64ce_4d25_ba8a_cd2e0fbeb9f4 </ci>
                </apply>
                <ci> mw0c1be616_3759_42bd_b45c_3b46d266a159 </ci>
              </apply>
              <ci> mw6a735516_999a_4439_9423_7bb8480388ab </ci>
            </apply>
          </math>
        </kineticLaw>
      </reaction>
      <reaction id="mw40ac5da9_8482_46d1_9391_b80d5b4fe9a1" name="reaction_38" reversible="false" fast="false">
        <listOfReactants>
          <speciesReference species="mw4b6bf9af_81fa_4aa4_887c_156104175030" stoichiometry="1"/>
        </listOfReactants>
        <kineticLaw>
          <math xmlns="http://www.w3.org/1998/Math/MathML">
            <apply>
              <divide/>
              <apply>
                <divide/>
                <apply>
                  <times/>
                  <ci> mwbbfc69da_42ee_499c_83f7_fa34b3f1d088 </ci>
                  <ci> mw4b6bf9af_81fa_4aa4_887c_156104175030 </ci>
                </apply>
                <ci> mw4bbbe098_66f6_455c_8ae0_c7472d6e82a2 </ci>
              </apply>
              <ci> mw6a735516_999a_4439_9423_7bb8480388ab </ci>
            </apply>
          </math>
        </kineticLaw>
      </reaction>
      <reaction id="mwdfac9884_ae9c_4beb_9cde_846a42ec996d" name="reaction_39" reversible="false" fast="false">
        <listOfProducts>
          <speciesReference species="mw96cb4707_7cf9_4a39_90e0_3bd8eb5b03b6" stoichiometry="1"/>
        </listOfProducts>
        <kineticLaw>
          <math xmlns="http://www.w3.org/1998/Math/MathML">
            <apply>
              <divide/>
              <apply>
                <divide/>
                <apply>
                  <times/>
                  <ci> mwbbfc69da_42ee_499c_83f7_fa34b3f1d088 </ci>
                  <ci> mw4b6bf9af_81fa_4aa4_887c_156104175030 </ci>
                </apply>
                <ci> mw4bbbe098_66f6_455c_8ae0_c7472d6e82a2 </ci>
              </apply>
              <ci> mwd5459f08_9a6a_47e9_97a7_f3204fae6f8b </ci>
            </apply>
          </math>
        </kineticLaw>
      </reaction>
      <reaction id="mw919c5d44_2bb5_4759_ab27_8dc9b812c94b" name="reaction_40" reversible="false" fast="false">
        <listOfReactants>
          <speciesReference species="mw90080deb_38a9_47a3_bc8a_0c8c0d5cd1ac" stoichiometry="1"/>
        </listOfReactants>
        <kineticLaw>
          <math xmlns="http://www.w3.org/1998/Math/MathML">
            <apply>
              <divide/>
              <apply>
                <divide/>
                <apply>
                  <times/>
                  <ci> mwbbfc69da_42ee_499c_83f7_fa34b3f1d088 </ci>
                  <ci> mw90080deb_38a9_47a3_bc8a_0c8c0d5cd1ac </ci>
                </apply>
                <ci> mw4bbbe098_66f6_455c_8ae0_c7472d6e82a2 </ci>
              </apply>
              <ci> mw6a735516_999a_4439_9423_7bb8480388ab </ci>
            </apply>
          </math>
        </kineticLaw>
      </reaction>
      <reaction id="mw7f5fe104_67c5_4887_97e6_d791390bca10" name="reaction_41" reversible="false" fast="false">
        <listOfProducts>
          <speciesReference species="mwb6c69fb9_e7a0_4410_8834_d6c7a703556b" stoichiometry="1"/>
        </listOfProducts>
        <kineticLaw>
          <math xmlns="http://www.w3.org/1998/Math/MathML">
            <apply>
              <divide/>
              <apply>
                <divide/>
                <apply>
                  <times/>
                  <ci> mwbbfc69da_42ee_499c_83f7_fa34b3f1d088 </ci>
                  <ci> mw90080deb_38a9_47a3_bc8a_0c8c0d5cd1ac </ci>
                </apply>
                <ci> mw4bbbe098_66f6_455c_8ae0_c7472d6e82a2 </ci>
              </apply>
              <ci> mwd5459f08_9a6a_47e9_97a7_f3204fae6f8b </ci>
            </apply>
          </math>
        </kineticLaw>
      </reaction>
      <reaction id="mw7447b231_5c7c_43ed_8af6_bb55533d866c" name="reaction_42" reversible="false" fast="false">
        <listOfReactants>
          <speciesReference species="mwa2f74ff1_e307_4490_be38_39450afa2b33" stoichiometry="1"/>
        </listOfReactants>
        <kineticLaw>
          <math xmlns="http://www.w3.org/1998/Math/MathML">
            <apply>
              <minus/>
              <apply>
                <times/>
                <apply>
                  <divide/>
                  <apply>
                    <times/>
                    <ci> mwa1f90cd5_04a4_4174_abc1_4c95d2fce974 </ci>
                    <ci> mw148a5fb5_f419_4b3d_b650_288e3a666c5b </ci>
                  </apply>
                  <ci> mwf32b5125_a2b6_4612_b376_c03e0a516c07 </ci>
                </apply>
                <ci> mwa2f74ff1_e307_4490_be38_39450afa2b33 </ci>
              </apply>
              <apply>
                <times/>
                <ci> mw5d6ef4f1_9786_4903_9de9_d12dcb2327ce </ci>
                <ci> mw4021d56a_5a61_4251_851d_c01568e9de5c </ci>
              </apply>
            </apply>
          </math>
        </kineticLaw>
      </reaction>
      <reaction id="mwf2ac792b_4aec_4f54_8679_7cc6ca6ccd1b" name="reaction_43" reversible="false" fast="false">
        <listOfReactants>
          <speciesReference species="mw148a5fb5_f419_4b3d_b650_288e3a666c5b" stoichiometry="1"/>
        </listOfReactants>
        <kineticLaw>
          <math xmlns="http://www.w3.org/1998/Math/MathML">
            <apply>
              <times/>
              <apply>
                <minus/>
                <apply>
                  <times/>
                  <apply>
                    <divide/>
                    <apply>
                      <times/>
                      <ci> mwa1f90cd5_04a4_4174_abc1_4c95d2fce974 </ci>
                      <ci> mw148a5fb5_f419_4b3d_b650_288e3a666c5b </ci>
                    </apply>
                    <ci> mwf32b5125_a2b6_4612_b376_c03e0a516c07 </ci>
                  </apply>
                  <ci> mwa2f74ff1_e307_4490_be38_39450afa2b33 </ci>
                </apply>
                <apply>
                  <times/>
                  <ci> mw5d6ef4f1_9786_4903_9de9_d12dcb2327ce </ci>
                  <ci> mw4021d56a_5a61_4251_851d_c01568e9de5c </ci>
                </apply>
              </apply>
              <ci> mwf32b5125_a2b6_4612_b376_c03e0a516c07 </ci>
            </apply>
          </math>
        </kineticLaw>
      </reaction>
      <reaction id="mw61815101_ef4c_4703_a4fc_b870fa60e2d6" name="reaction_44" reversible="false" fast="false">
        <listOfProducts>
          <speciesReference species="mw4021d56a_5a61_4251_851d_c01568e9de5c" stoichiometry="1"/>
        </listOfProducts>
        <kineticLaw>
          <math xmlns="http://www.w3.org/1998/Math/MathML">
            <apply>
              <minus/>
              <apply>
                <times/>
                <apply>
                  <divide/>
                  <apply>
                    <times/>
                    <ci> mwa1f90cd5_04a4_4174_abc1_4c95d2fce974 </ci>
                    <ci> mw148a5fb5_f419_4b3d_b650_288e3a666c5b </ci>
                  </apply>
                  <ci> mwf32b5125_a2b6_4612_b376_c03e0a516c07 </ci>
                </apply>
                <ci> mwa2f74ff1_e307_4490_be38_39450afa2b33 </ci>
              </apply>
              <apply>
                <times/>
                <ci> mw5d6ef4f1_9786_4903_9de9_d12dcb2327ce </ci>
                <ci> mw4021d56a_5a61_4251_851d_c01568e9de5c </ci>
              </apply>
            </apply>
          </math>
        </kineticLaw>
      </reaction>
      <reaction id="mwff2010ba_6091_472a_9f0b_6b3fd81e7885" name="reaction_45" reversible="false" fast="false">
        <listOfReactants>
          <speciesReference species="mwe5080531_4dd6_4dc0_b407_dde9ea47bc7e" stoichiometry="1"/>
        </listOfReactants>
        <kineticLaw>
          <math xmlns="http://www.w3.org/1998/Math/MathML">
            <apply>
              <minus/>
              <apply>
                <times/>
                <apply>
                  <divide/>
                  <apply>
                    <times/>
                    <ci> mwa1f90cd5_04a4_4174_abc1_4c95d2fce974 </ci>
                    <ci> mw0c1be616_3759_42bd_b45c_3b46d266a159 </ci>
                  </apply>
                  <ci> mw6a735516_999a_4439_9423_7bb8480388ab </ci>
                </apply>
                <ci> mwe5080531_4dd6_4dc0_b407_dde9ea47bc7e </ci>
              </apply>
              <apply>
                <times/>
                <ci> mw5d6ef4f1_9786_4903_9de9_d12dcb2327ce </ci>
                <ci> mwe15b45d4_44af_4955_8f0f_3e66bc2b27eb </ci>
              </apply>
            </apply>
          </math>
        </kineticLaw>
      </reaction>
      <reaction id="mw821f4fd6_dd51_4f45_a1f7_1ffbf87f1bda" name="reaction_46" reversible="false" fast="false">
        <listOfReactants>
          <speciesReference species="mw0c1be616_3759_42bd_b45c_3b46d266a159" stoichiometry="1"/>
        </listOfReactants>
        <kineticLaw>
          <math xmlns="http://www.w3.org/1998/Math/MathML">
            <apply>
              <times/>
              <apply>
                <minus/>
                <apply>
                  <times/>
                  <apply>
                    <divide/>
                    <apply>
                      <times/>
                      <ci> mwa1f90cd5_04a4_4174_abc1_4c95d2fce974 </ci>
                      <ci> mw0c1be616_3759_42bd_b45c_3b46d266a159 </ci>
                    </apply>
                    <ci> mw6a735516_999a_4439_9423_7bb8480388ab </ci>
                  </apply>
                  <ci> mwe5080531_4dd6_4dc0_b407_dde9ea47bc7e </ci>
                </apply>
                <apply>
                  <times/>
                  <ci> mw5d6ef4f1_9786_4903_9de9_d12dcb2327ce </ci>
                  <ci> mwe15b45d4_44af_4955_8f0f_3e66bc2b27eb </ci>
                </apply>
              </apply>
              <ci> mw6a735516_999a_4439_9423_7bb8480388ab </ci>
            </apply>
          </math>
        </kineticLaw>
      </reaction>
      <reaction id="mwfc766d3d_9e98_4e9d_bee8_faca90e70ce0" name="reaction_47" reversible="false" fast="false">
        <listOfProducts>
          <speciesReference species="mwe15b45d4_44af_4955_8f0f_3e66bc2b27eb" stoichiometry="1"/>
        </listOfProducts>
        <kineticLaw>
          <math xmlns="http://www.w3.org/1998/Math/MathML">
            <apply>
              <minus/>
              <apply>
                <times/>
                <apply>
                  <divide/>
                  <apply>
                    <times/>
                    <ci> mwa1f90cd5_04a4_4174_abc1_4c95d2fce974 </ci>
                    <ci> mw0c1be616_3759_42bd_b45c_3b46d266a159 </ci>
                  </apply>
                  <ci> mw6a735516_999a_4439_9423_7bb8480388ab </ci>
                </apply>
                <ci> mwe5080531_4dd6_4dc0_b407_dde9ea47bc7e </ci>
              </apply>
              <apply>
                <times/>
                <ci> mw5d6ef4f1_9786_4903_9de9_d12dcb2327ce </ci>
                <ci> mwe15b45d4_44af_4955_8f0f_3e66bc2b27eb </ci>
              </apply>
            </apply>
          </math>
        </kineticLaw>
      </reaction>
      <reaction id="mw9216d395_29a7_439b_91f9_628a181860e5" reversible="false" fast="false">
        <listOfReactants>
          <speciesReference species="mw97a41a22_1373_44c3_be52_95986f921840" stoichiometry="1"/>
        </listOfReactants>
        <kineticLaw>
          <math xmlns="http://www.w3.org/1998/Math/MathML">
            <apply>
              <minus/>
              <apply>
                <times/>
                <apply>
                  <divide/>
                  <apply>
                    <times/>
                    <ci> mwa1f90cd5_04a4_4174_abc1_4c95d2fce974 </ci>
                    <ci> mw5826d8dc_5458_4c70_a708_76ee83fe2596 </ci>
                  </apply>
                  <ci> mw9ba30ebd_e6c8_47c2_b3ff_8f0d389b7e41 </ci>
                </apply>
                <ci> mw97a41a22_1373_44c3_be52_95986f921840 </ci>
              </apply>
              <apply>
                <times/>
                <ci> mw5d6ef4f1_9786_4903_9de9_d12dcb2327ce </ci>
                <ci> mwe7423287_2ce2_4674_b77c_a96e792b5f75 </ci>
              </apply>
            </apply>
          </math>
        </kineticLaw>
      </reaction>
      <reaction id="mw94024ab1_05c0_4ffc_9794_ac9edb3ebe91" reversible="false" fast="false">
        <listOfReactants>
          <speciesReference species="mw5826d8dc_5458_4c70_a708_76ee83fe2596" stoichiometry="1"/>
        </listOfReactants>
        <kineticLaw>
          <math xmlns="http://www.w3.org/1998/Math/MathML">
            <apply>
              <times/>
              <apply>
                <minus/>
                <apply>
                  <times/>
                  <apply>
                    <divide/>
                    <apply>
                      <times/>
                      <ci> mwa1f90cd5_04a4_4174_abc1_4c95d2fce974 </ci>
                      <ci> mw5826d8dc_5458_4c70_a708_76ee83fe2596 </ci>
                    </apply>
                    <ci> mw9ba30ebd_e6c8_47c2_b3ff_8f0d389b7e41 </ci>
                  </apply>
                  <ci> mw97a41a22_1373_44c3_be52_95986f921840 </ci>
                </apply>
                <apply>
                  <times/>
                  <ci> mw5d6ef4f1_9786_4903_9de9_d12dcb2327ce </ci>
                  <ci> mwe7423287_2ce2_4674_b77c_a96e792b5f75 </ci>
                </apply>
              </apply>
              <ci> mw9ba30ebd_e6c8_47c2_b3ff_8f0d389b7e41 </ci>
            </apply>
          </math>
        </kineticLaw>
      </reaction>
      <reaction id="mwb6df68f8_1438_4e37_867d_ec8d3c46a08c" reversible="false" fast="false">
        <listOfProducts>
          <speciesReference species="mwe7423287_2ce2_4674_b77c_a96e792b5f75" stoichiometry="1"/>
        </listOfProducts>
        <kineticLaw>
          <math xmlns="http://www.w3.org/1998/Math/MathML">
            <apply>
              <minus/>
              <apply>
                <times/>
                <apply>
                  <divide/>
                  <apply>
                    <times/>
                    <ci> mwa1f90cd5_04a4_4174_abc1_4c95d2fce974 </ci>
                    <ci> mw5826d8dc_5458_4c70_a708_76ee83fe2596 </ci>
                  </apply>
                  <ci> mw9ba30ebd_e6c8_47c2_b3ff_8f0d389b7e41 </ci>
                </apply>
                <ci> mw97a41a22_1373_44c3_be52_95986f921840 </ci>
              </apply>
              <apply>
                <times/>
                <ci> mw5d6ef4f1_9786_4903_9de9_d12dcb2327ce </ci>
                <ci> mwe7423287_2ce2_4674_b77c_a96e792b5f75 </ci>
              </apply>
            </apply>
          </math>
        </kineticLaw>
      </reaction>
      <reaction id="mw8ad4310c_4f7d_4233_a08f_0194784a1af6" name="reaction_51" reversible="false" fast="false">
        <listOfReactants>
          <speciesReference species="mw82decdda_5aba_4f8a_afe0_fda3f107e232" stoichiometry="1"/>
        </listOfReactants>
        <kineticLaw>
          <math xmlns="http://www.w3.org/1998/Math/MathML">
            <apply>
              <minus/>
              <apply>
                <times/>
                <apply>
                  <divide/>
                  <apply>
                    <times/>
                    <ci> mwa1f90cd5_04a4_4174_abc1_4c95d2fce974 </ci>
                    <ci> mwd96f9dbf_bff3_42f8_b0fc_1a34b361b7a1 </ci>
                  </apply>
                  <ci> mwd5459f08_9a6a_47e9_97a7_f3204fae6f8b </ci>
                </apply>
                <ci> mw82decdda_5aba_4f8a_afe0_fda3f107e232 </ci>
              </apply>
              <apply>
                <times/>
                <ci> mw5d6ef4f1_9786_4903_9de9_d12dcb2327ce </ci>
                <ci> mwfd467e03_f814_4e8e_bd98_1faa84c8ee07 </ci>
              </apply>
            </apply>
          </math>
        </kineticLaw>
      </reaction>
      <reaction id="mwb3bcd13e_debd_40b7_9ca4_b04aee450df5" name="reaction_52" reversible="false" fast="false">
        <listOfReactants>
          <speciesReference species="mwd96f9dbf_bff3_42f8_b0fc_1a34b361b7a1" stoichiometry="1"/>
        </listOfReactants>
        <kineticLaw>
          <math xmlns="http://www.w3.org/1998/Math/MathML">
            <apply>
              <times/>
              <apply>
                <minus/>
                <apply>
                  <times/>
                  <apply>
                    <divide/>
                    <apply>
                      <times/>
                      <ci> mwa1f90cd5_04a4_4174_abc1_4c95d2fce974 </ci>
                      <ci> mwd96f9dbf_bff3_42f8_b0fc_1a34b361b7a1 </ci>
                    </apply>
                    <ci> mwd5459f08_9a6a_47e9_97a7_f3204fae6f8b </ci>
                  </apply>
                  <ci> mw82decdda_5aba_4f8a_afe0_fda3f107e232 </ci>
                </apply>
                <apply>
                  <times/>
                  <ci> mw5d6ef4f1_9786_4903_9de9_d12dcb2327ce </ci>
                  <ci> mwfd467e03_f814_4e8e_bd98_1faa84c8ee07 </ci>
                </apply>
              </apply>
              <ci> mwd5459f08_9a6a_47e9_97a7_f3204fae6f8b </ci>
            </apply>
          </math>
        </kineticLaw>
      </reaction>
      <reaction id="mw941bbec9_93ed_4599_a161_63dcec93a55e" name="reaction_53" reversible="false" fast="false">
        <listOfProducts>
          <speciesReference species="mwfd467e03_f814_4e8e_bd98_1faa84c8ee07" stoichiometry="1"/>
        </listOfProducts>
        <kineticLaw>
          <math xmlns="http://www.w3.org/1998/Math/MathML">
            <apply>
              <minus/>
              <apply>
                <times/>
                <apply>
                  <divide/>
                  <apply>
                    <times/>
                    <ci> mwa1f90cd5_04a4_4174_abc1_4c95d2fce974 </ci>
                    <ci> mwd96f9dbf_bff3_42f8_b0fc_1a34b361b7a1 </ci>
                  </apply>
                  <ci> mwd5459f08_9a6a_47e9_97a7_f3204fae6f8b </ci>
                </apply>
                <ci> mw82decdda_5aba_4f8a_afe0_fda3f107e232 </ci>
              </apply>
              <apply>
                <times/>
                <ci> mw5d6ef4f1_9786_4903_9de9_d12dcb2327ce </ci>
                <ci> mwfd467e03_f814_4e8e_bd98_1faa84c8ee07 </ci>
              </apply>
            </apply>
          </math>
        </kineticLaw>
      </reaction>
      <reaction id="mwb80ed092_9eb8_49c6_8f2b_ddb3a3336a7c" name="reaction_54" reversible="false" fast="false">
        <listOfReactants>
          <speciesReference species="mwa2f74ff1_e307_4490_be38_39450afa2b33" stoichiometry="1"/>
        </listOfReactants>
        <kineticLaw>
          <math xmlns="http://www.w3.org/1998/Math/MathML">
            <apply>
              <divide/>
              <apply>
                <times/>
                <apply>
                  <divide/>
                  <apply>
                    <times/>
                    <ci> mw5d0075d2_8365_4327_ba03_77b0bce3d201 </ci>
                    <ci> mw8b19d4c6_b194_4f9b_b27f_fa7e1cdc84b7 </ci>
                  </apply>
                  <apply>
                    <plus/>
                    <ci> mw5d0075d2_8365_4327_ba03_77b0bce3d201 </ci>
                    <ci> mw8b19d4c6_b194_4f9b_b27f_fa7e1cdc84b7 </ci>
                  </apply>
                </apply>
                <ci> mwa2f74ff1_e307_4490_be38_39450afa2b33 </ci>
              </apply>
              <ci> mwf32b5125_a2b6_4612_b376_c03e0a516c07 </ci>
            </apply>
          </math>
        </kineticLaw>
      </reaction>
      <reaction id="mwa788b41d_fb3c_43d0_af4e_e621b22d2089" name="reaction_55" reversible="false" fast="false">
        <listOfProducts>
          <speciesReference species="mwe5080531_4dd6_4dc0_b407_dde9ea47bc7e" stoichiometry="1"/>
        </listOfProducts>
        <kineticLaw>
          <math xmlns="http://www.w3.org/1998/Math/MathML">
            <apply>
              <divide/>
              <apply>
                <times/>
                <apply>
                  <divide/>
                  <apply>
                    <times/>
                    <ci> mw5d0075d2_8365_4327_ba03_77b0bce3d201 </ci>
                    <ci> mw8b19d4c6_b194_4f9b_b27f_fa7e1cdc84b7 </ci>
                  </apply>
                  <apply>
                    <plus/>
                    <ci> mw5d0075d2_8365_4327_ba03_77b0bce3d201 </ci>
                    <ci> mw8b19d4c6_b194_4f9b_b27f_fa7e1cdc84b7 </ci>
                  </apply>
                </apply>
                <ci> mwa2f74ff1_e307_4490_be38_39450afa2b33 </ci>
              </apply>
              <ci> mw6a735516_999a_4439_9423_7bb8480388ab </ci>
            </apply>
          </math>
        </kineticLaw>
      </reaction>
      <reaction id="mw52031af3_eeba_41da_9caf_50f212b2c73f" name="reaction_56" reversible="false" fast="false">
        <listOfReactants>
          <speciesReference species="mwa2f74ff1_e307_4490_be38_39450afa2b33" stoichiometry="1"/>
          <speciesReference species="mwe2f526a9_1e31_4e0e_923d_ee08ada0d89f" stoichiometry="1"/>
        </listOfReactants>
        <listOfProducts>
          <speciesReference species="mwa9644e10_4f5d_4f87_9625_c1aa47ac6aa3" stoichiometry="1"/>
        </listOfProducts>
        <kineticLaw>
          <math xmlns="http://www.w3.org/1998/Math/MathML">
            <apply>
              <minus/>
              <apply>
                <times/>
                <ci> mwa1f90cd5_04a4_4174_abc1_4c95d2fce974 </ci>
                <ci> mwa2f74ff1_e307_4490_be38_39450afa2b33 </ci>
                <ci> mwe2f526a9_1e31_4e0e_923d_ee08ada0d89f </ci>
              </apply>
              <apply>
                <times/>
                <ci> mw5d6ef4f1_9786_4903_9de9_d12dcb2327ce </ci>
                <ci> mwa9644e10_4f5d_4f87_9625_c1aa47ac6aa3 </ci>
              </apply>
            </apply>
          </math>
        </kineticLaw>
      </reaction>
      <reaction id="mw38969a1e_4e95_41f6_aad2_bf5687f4bcd4" name="reaction_57" reversible="false" fast="false">
        <listOfReactants>
          <speciesReference species="mw4021d56a_5a61_4251_851d_c01568e9de5c" stoichiometry="1"/>
          <speciesReference species="mw276ce109_122a_4d9c_a40f_36ee6e79a2e3" stoichiometry="1"/>
        </listOfReactants>
        <listOfProducts>
          <speciesReference species="mwa9644e10_4f5d_4f87_9625_c1aa47ac6aa3" stoichiometry="1"/>
        </listOfProducts>
        <kineticLaw>
          <math xmlns="http://www.w3.org/1998/Math/MathML">
            <apply>
              <minus/>
              <apply>
                <times/>
                <ci> mw01b540a9_14db_43e9_a07e_8ab627172495 </ci>
                <ci> mw4021d56a_5a61_4251_851d_c01568e9de5c </ci>
                <ci> mw276ce109_122a_4d9c_a40f_36ee6e79a2e3 </ci>
              </apply>
              <apply>
                <times/>
                <ci> mwf64ecfe5_9cf0_49c8_a79c_77652de3f9b0 </ci>
                <ci> mwa9644e10_4f5d_4f87_9625_c1aa47ac6aa3 </ci>
              </apply>
            </apply>
          </math>
        </kineticLaw>
      </reaction>
      <reaction id="mwe3822aac_1f06_450a_bc5d_ca9a0f40639b" name="reaction_58" reversible="false" fast="false">
        <listOfReactants>
          <speciesReference species="mwe15b45d4_44af_4955_8f0f_3e66bc2b27eb" stoichiometry="1"/>
          <speciesReference species="mw4b6bf9af_81fa_4aa4_887c_156104175030" stoichiometry="1"/>
        </listOfReactants>
        <listOfProducts>
          <speciesReference species="mw5eca9bf7_f4ae_4055_92d7_c939266638e6" stoichiometry="1"/>
        </listOfProducts>
        <kineticLaw>
          <math xmlns="http://www.w3.org/1998/Math/MathML">
            <apply>
              <minus/>
              <apply>
                <times/>
                <ci> mw01b540a9_14db_43e9_a07e_8ab627172495 </ci>
                <ci> mwe15b45d4_44af_4955_8f0f_3e66bc2b27eb </ci>
                <ci> mw4b6bf9af_81fa_4aa4_887c_156104175030 </ci>
              </apply>
              <apply>
                <times/>
                <ci> mwf64ecfe5_9cf0_49c8_a79c_77652de3f9b0 </ci>
                <ci> mw5eca9bf7_f4ae_4055_92d7_c939266638e6 </ci>
              </apply>
            </apply>
          </math>
        </kineticLaw>
      </reaction>
      <reaction id="mw9c7e329d_85a3_4bf3_b322_9dbae163205e" name="reaction_59" reversible="false" fast="false">
        <listOfReactants>
          <speciesReference species="mwe5080531_4dd6_4dc0_b407_dde9ea47bc7e" stoichiometry="1"/>
          <speciesReference species="mw90080deb_38a9_47a3_bc8a_0c8c0d5cd1ac" stoichiometry="1"/>
        </listOfReactants>
        <listOfProducts>
          <speciesReference species="mw5eca9bf7_f4ae_4055_92d7_c939266638e6" stoichiometry="1"/>
        </listOfProducts>
        <kineticLaw>
          <math xmlns="http://www.w3.org/1998/Math/MathML">
            <apply>
              <minus/>
              <apply>
                <times/>
                <ci> mwa1f90cd5_04a4_4174_abc1_4c95d2fce974 </ci>
                <ci> mwe5080531_4dd6_4dc0_b407_dde9ea47bc7e </ci>
                <ci> mw90080deb_38a9_47a3_bc8a_0c8c0d5cd1ac </ci>
              </apply>
              <apply>
                <times/>
                <ci> mw5d6ef4f1_9786_4903_9de9_d12dcb2327ce </ci>
                <ci> mw5eca9bf7_f4ae_4055_92d7_c939266638e6 </ci>
              </apply>
            </apply>
          </math>
        </kineticLaw>
      </reaction>
      <reaction id="mw79705cdc_2ead_473e_85dc_f22634c4e9f9" reversible="false" fast="false">
        <listOfReactants>
          <speciesReference species="mwe7423287_2ce2_4674_b77c_a96e792b5f75" stoichiometry="1"/>
          <speciesReference species="mw90e2f448_4546_4976_9378_2e9d4b26d241" stoichiometry="1"/>
        </listOfReactants>
        <listOfProducts>
          <speciesReference species="mwc92650c5_8b8a_4f42_8866_0319b56c86eb" stoichiometry="1"/>
        </listOfProducts>
        <kineticLaw>
          <math xmlns="http://www.w3.org/1998/Math/MathML">
            <apply>
              <minus/>
              <apply>
                <times/>
                <ci> mw01b540a9_14db_43e9_a07e_8ab627172495 </ci>
                <ci> mwe7423287_2ce2_4674_b77c_a96e792b5f75 </ci>
                <ci> mw90e2f448_4546_4976_9378_2e9d4b26d241 </ci>
              </apply>
              <apply>
                <times/>
                <ci> mwf64ecfe5_9cf0_49c8_a79c_77652de3f9b0 </ci>
                <ci> mwc92650c5_8b8a_4f42_8866_0319b56c86eb </ci>
              </apply>
            </apply>
          </math>
        </kineticLaw>
      </reaction>
      <reaction id="mw0777ea15_1265_4a69_b7e7_1d6e9f7f84df" reversible="false" fast="false">
        <listOfReactants>
          <speciesReference species="mw682c8d21_6be6_469c_8216_786afec1a1bb" stoichiometry="1"/>
          <speciesReference species="mw97a41a22_1373_44c3_be52_95986f921840" stoichiometry="1"/>
        </listOfReactants>
        <listOfProducts>
          <speciesReference species="mwc92650c5_8b8a_4f42_8866_0319b56c86eb" stoichiometry="1"/>
        </listOfProducts>
        <kineticLaw>
          <math xmlns="http://www.w3.org/1998/Math/MathML">
            <apply>
              <minus/>
              <apply>
                <times/>
                <ci> mwa1f90cd5_04a4_4174_abc1_4c95d2fce974 </ci>
                <ci> mw682c8d21_6be6_469c_8216_786afec1a1bb </ci>
                <ci> mw97a41a22_1373_44c3_be52_95986f921840 </ci>
              </apply>
              <apply>
                <times/>
                <ci> mw5d6ef4f1_9786_4903_9de9_d12dcb2327ce </ci>
                <ci> mwc92650c5_8b8a_4f42_8866_0319b56c86eb </ci>
              </apply>
            </apply>
          </math>
        </kineticLaw>
      </reaction>
      <reaction id="mw62b92a8c_dea0_4789_b698_8dc8ee3140e0" name="reaction_62" reversible="false" fast="false">
        <listOfReactants>
          <speciesReference species="mwfd467e03_f814_4e8e_bd98_1faa84c8ee07" stoichiometry="1"/>
          <speciesReference species="mw96cb4707_7cf9_4a39_90e0_3bd8eb5b03b6" stoichiometry="1"/>
        </listOfReactants>
        <listOfProducts>
          <speciesReference species="mwa0c50a42_f442_4a38_be31_b1b823182843" stoichiometry="1"/>
        </listOfProducts>
        <kineticLaw>
          <math xmlns="http://www.w3.org/1998/Math/MathML">
            <apply>
              <minus/>
              <apply>
                <times/>
                <ci> mw01b540a9_14db_43e9_a07e_8ab627172495 </ci>
                <ci> mwfd467e03_f814_4e8e_bd98_1faa84c8ee07 </ci>
                <ci> mw96cb4707_7cf9_4a39_90e0_3bd8eb5b03b6 </ci>
              </apply>
              <apply>
                <times/>
                <ci> mwf64ecfe5_9cf0_49c8_a79c_77652de3f9b0 </ci>
                <ci> mwa0c50a42_f442_4a38_be31_b1b823182843 </ci>
              </apply>
            </apply>
          </math>
        </kineticLaw>
      </reaction>
      <reaction id="mw59ed6706_f7f9_4332_a586_4d31047b51c9" name="reaction_63" reversible="false" fast="false">
        <listOfReactants>
          <speciesReference species="mw82decdda_5aba_4f8a_afe0_fda3f107e232" stoichiometry="1"/>
          <speciesReference species="mwb6c69fb9_e7a0_4410_8834_d6c7a703556b" stoichiometry="1"/>
        </listOfReactants>
        <listOfProducts>
          <speciesReference species="mwa0c50a42_f442_4a38_be31_b1b823182843" stoichiometry="1"/>
        </listOfProducts>
        <kineticLaw>
          <math xmlns="http://www.w3.org/1998/Math/MathML">
            <apply>
              <minus/>
              <apply>
                <times/>
                <ci> mwa1f90cd5_04a4_4174_abc1_4c95d2fce974 </ci>
                <ci> mw82decdda_5aba_4f8a_afe0_fda3f107e232 </ci>
                <ci> mwb6c69fb9_e7a0_4410_8834_d6c7a703556b </ci>
              </apply>
              <apply>
                <times/>
                <ci> mw5d6ef4f1_9786_4903_9de9_d12dcb2327ce </ci>
                <ci> mwa0c50a42_f442_4a38_be31_b1b823182843 </ci>
              </apply>
            </apply>
          </math>
        </kineticLaw>
      </reaction>
      <reaction id="mwf5731770_c601_4960_bac3_30d134685952" name="reaction_64" reversible="false" fast="false">
        <listOfReactants>
          <speciesReference species="mwa9644e10_4f5d_4f87_9625_c1aa47ac6aa3" stoichiometry="1"/>
        </listOfReactants>
        <kineticLaw>
          <math xmlns="http://www.w3.org/1998/Math/MathML">
            <apply>
              <divide/>
              <apply>
                <times/>
                <apply>
                  <divide/>
                  <apply>
                    <times/>
                    <ci> mw5d0075d2_8365_4327_ba03_77b0bce3d201 </ci>
                    <ci> mw8b19d4c6_b194_4f9b_b27f_fa7e1cdc84b7 </ci>
                  </apply>
                  <apply>
                    <plus/>
                    <ci> mw5d0075d2_8365_4327_ba03_77b0bce3d201 </ci>
                    <ci> mw8b19d4c6_b194_4f9b_b27f_fa7e1cdc84b7 </ci>
                  </apply>
                </apply>
                <ci> mwa9644e10_4f5d_4f87_9625_c1aa47ac6aa3 </ci>
              </apply>
              <ci> mwf32b5125_a2b6_4612_b376_c03e0a516c07 </ci>
            </apply>
          </math>
        </kineticLaw>
      </reaction>
      <reaction id="mw34c44655_03fa_4200_ac34_584b3f9ce9ea" name="reaction_65" reversible="false" fast="false">
        <listOfProducts>
          <speciesReference species="mw5eca9bf7_f4ae_4055_92d7_c939266638e6" stoichiometry="1"/>
        </listOfProducts>
        <kineticLaw>
          <math xmlns="http://www.w3.org/1998/Math/MathML">
            <apply>
              <divide/>
              <apply>
                <times/>
                <apply>
                  <divide/>
                  <apply>
                    <times/>
                    <ci> mw5d0075d2_8365_4327_ba03_77b0bce3d201 </ci>
                    <ci> mw8b19d4c6_b194_4f9b_b27f_fa7e1cdc84b7 </ci>
                  </apply>
                  <apply>
                    <plus/>
                    <ci> mw5d0075d2_8365_4327_ba03_77b0bce3d201 </ci>
                    <ci> mw8b19d4c6_b194_4f9b_b27f_fa7e1cdc84b7 </ci>
                  </apply>
                </apply>
                <ci> mwa9644e10_4f5d_4f87_9625_c1aa47ac6aa3 </ci>
              </apply>
              <ci> mw6a735516_999a_4439_9423_7bb8480388ab </ci>
            </apply>
          </math>
        </kineticLaw>
      </reaction>
      <reaction id="mw6b084db9_e8f1_466a_a049_41931618c49a" name="reaction_66" reversible="false" fast="false">
        <listOfReactants>
          <speciesReference species="mw4021d56a_5a61_4251_851d_c01568e9de5c" stoichiometry="1"/>
        </listOfReactants>
        <kineticLaw>
          <math xmlns="http://www.w3.org/1998/Math/MathML">
            <apply>
              <divide/>
              <apply>
                <times/>
                <apply>
                  <divide/>
                  <apply>
                    <times/>
                    <ci> mw5d0075d2_8365_4327_ba03_77b0bce3d201 </ci>
                    <ci> mw8b19d4c6_b194_4f9b_b27f_fa7e1cdc84b7 </ci>
                  </apply>
                  <apply>
                    <plus/>
                    <ci> mw5d0075d2_8365_4327_ba03_77b0bce3d201 </ci>
                    <ci> mw8b19d4c6_b194_4f9b_b27f_fa7e1cdc84b7 </ci>
                  </apply>
                </apply>
                <ci> mw4021d56a_5a61_4251_851d_c01568e9de5c </ci>
              </apply>
              <ci> mwf32b5125_a2b6_4612_b376_c03e0a516c07 </ci>
            </apply>
          </math>
        </kineticLaw>
      </reaction>
      <reaction id="mw0d1835f4_d5b8_4287_8d07_ed8d9e337425" name="reaction_67" reversible="false" fast="false">
        <listOfProducts>
          <speciesReference species="mwe15b45d4_44af_4955_8f0f_3e66bc2b27eb" stoichiometry="1"/>
        </listOfProducts>
        <kineticLaw>
          <math xmlns="http://www.w3.org/1998/Math/MathML">
            <apply>
              <divide/>
              <apply>
                <times/>
                <apply>
                  <divide/>
                  <apply>
                    <times/>
                    <ci> mw5d0075d2_8365_4327_ba03_77b0bce3d201 </ci>
                    <ci> mw8b19d4c6_b194_4f9b_b27f_fa7e1cdc84b7 </ci>
                  </apply>
                  <apply>
                    <plus/>
                    <ci> mw5d0075d2_8365_4327_ba03_77b0bce3d201 </ci>
                    <ci> mw8b19d4c6_b194_4f9b_b27f_fa7e1cdc84b7 </ci>
                  </apply>
                </apply>
                <ci> mw4021d56a_5a61_4251_851d_c01568e9de5c </ci>
              </apply>
              <ci> mw6a735516_999a_4439_9423_7bb8480388ab </ci>
            </apply>
          </math>
        </kineticLaw>
      </reaction>
      <reaction id="mw06014ded_67df_49dc_a0f7_7bc8a886fb2c" name="reaction_68" reversible="false" fast="false">
        <listOfReactants>
          <speciesReference species="mwe5080531_4dd6_4dc0_b407_dde9ea47bc7e" stoichiometry="1"/>
        </listOfReactants>
        <kineticLaw>
          <math xmlns="http://www.w3.org/1998/Math/MathML">
            <apply>
              <divide/>
              <apply>
                <divide/>
                <apply>
                  <times/>
                  <ci> mwbbfc69da_42ee_499c_83f7_fa34b3f1d088 </ci>
                  <ci> mwe5080531_4dd6_4dc0_b407_dde9ea47bc7e </ci>
                </apply>
                <ci> mwab8a3983_f395_4a8c_9740_da5076c3bd34 </ci>
              </apply>
              <ci> mw6a735516_999a_4439_9423_7bb8480388ab </ci>
            </apply>
          </math>
        </kineticLaw>
      </reaction>
      <reaction id="mw1da29b99_a931_4a92_996d_ea1e5f189000" name="reaction_69" reversible="false" fast="false">
        <listOfProducts>
          <speciesReference species="mw82decdda_5aba_4f8a_afe0_fda3f107e232" stoichiometry="1"/>
        </listOfProducts>
        <kineticLaw>
          <math xmlns="http://www.w3.org/1998/Math/MathML">
            <apply>
              <divide/>
              <apply>
                <divide/>
                <apply>
                  <times/>
                  <ci> mwbbfc69da_42ee_499c_83f7_fa34b3f1d088 </ci>
                  <ci> mwe5080531_4dd6_4dc0_b407_dde9ea47bc7e </ci>
                </apply>
                <ci> mwab8a3983_f395_4a8c_9740_da5076c3bd34 </ci>
              </apply>
              <ci> mwd5459f08_9a6a_47e9_97a7_f3204fae6f8b </ci>
            </apply>
          </math>
        </kineticLaw>
      </reaction>
      <reaction id="mw9a6b22cb_8172_4364_b4ee_0ee555cebde7" name="reaction_70" reversible="false" fast="false">
        <listOfReactants>
          <speciesReference species="mwe15b45d4_44af_4955_8f0f_3e66bc2b27eb" stoichiometry="1"/>
        </listOfReactants>
        <kineticLaw>
          <math xmlns="http://www.w3.org/1998/Math/MathML">
            <apply>
              <divide/>
              <apply>
                <divide/>
                <apply>
                  <times/>
                  <ci> mwbbfc69da_42ee_499c_83f7_fa34b3f1d088 </ci>
                  <ci> mwe15b45d4_44af_4955_8f0f_3e66bc2b27eb </ci>
                </apply>
                <ci> mwab8a3983_f395_4a8c_9740_da5076c3bd34 </ci>
              </apply>
              <ci> mw6a735516_999a_4439_9423_7bb8480388ab </ci>
            </apply>
          </math>
        </kineticLaw>
      </reaction>
      <reaction id="mw8829fd7d_3417_4f91_a94b_17da5f7db6a3" name="reaction_71" reversible="false" fast="false">
        <listOfProducts>
          <speciesReference species="mwfd467e03_f814_4e8e_bd98_1faa84c8ee07" stoichiometry="1"/>
        </listOfProducts>
        <kineticLaw>
          <math xmlns="http://www.w3.org/1998/Math/MathML">
            <apply>
              <divide/>
              <apply>
                <divide/>
                <apply>
                  <times/>
                  <ci> mwbbfc69da_42ee_499c_83f7_fa34b3f1d088 </ci>
                  <ci> mwe15b45d4_44af_4955_8f0f_3e66bc2b27eb </ci>
                </apply>
                <ci> mwab8a3983_f395_4a8c_9740_da5076c3bd34 </ci>
              </apply>
              <ci> mwd5459f08_9a6a_47e9_97a7_f3204fae6f8b </ci>
            </apply>
          </math>
        </kineticLaw>
      </reaction>
      <reaction id="mw30d00f6c_192a_4bf4_b67a_a02d2e37c8d0" name="reaction_72" reversible="false" fast="false">
        <listOfReactants>
          <speciesReference species="mw5eca9bf7_f4ae_4055_92d7_c939266638e6" stoichiometry="1"/>
        </listOfReactants>
        <kineticLaw>
          <math xmlns="http://www.w3.org/1998/Math/MathML">
            <apply>
              <divide/>
              <apply>
                <divide/>
                <apply>
                  <times/>
                  <ci> mwbbfc69da_42ee_499c_83f7_fa34b3f1d088 </ci>
                  <ci> mw5eca9bf7_f4ae_4055_92d7_c939266638e6 </ci>
                </apply>
                <ci> mwab8a3983_f395_4a8c_9740_da5076c3bd34 </ci>
              </apply>
              <ci> mw6a735516_999a_4439_9423_7bb8480388ab </ci>
            </apply>
          </math>
        </kineticLaw>
      </reaction>
      <reaction id="mw18e0c73b_56bc_4991_bac2_9ff671d80f55" name="reaction_73" reversible="false" fast="false">
        <listOfProducts>
          <speciesReference species="mwa0c50a42_f442_4a38_be31_b1b823182843" stoichiometry="1"/>
        </listOfProducts>
        <kineticLaw>
          <math xmlns="http://www.w3.org/1998/Math/MathML">
            <apply>
              <divide/>
              <apply>
                <divide/>
                <apply>
                  <times/>
                  <ci> mwbbfc69da_42ee_499c_83f7_fa34b3f1d088 </ci>
                  <ci> mw5eca9bf7_f4ae_4055_92d7_c939266638e6 </ci>
                </apply>
                <ci> mwab8a3983_f395_4a8c_9740_da5076c3bd34 </ci>
              </apply>
              <ci> mwd5459f08_9a6a_47e9_97a7_f3204fae6f8b </ci>
            </apply>
          </math>
        </kineticLaw>
      </reaction>
      <reaction id="mw07543721_8428_4a2a_9b78_f248ac7b595b" name="reaction_74" reversible="false" fast="false">
        <listOfProducts>
          <speciesReference species="mwa2f74ff1_e307_4490_be38_39450afa2b33" stoichiometry="1"/>
        </listOfProducts>
        <kineticLaw>
          <math xmlns="http://www.w3.org/1998/Math/MathML">
            <apply>
              <divide/>
              <apply>
                <divide/>
                <apply>
                  <times/>
                  <ci> mwedd8bd20_279b_4f9c_b943_aa51a2d009e9 </ci>
                  <ci> mw82decdda_5aba_4f8a_afe0_fda3f107e232 </ci>
                </apply>
                <ci> mwedfbb4e3_2137_4f8d_b46e_050240136950 </ci>
              </apply>
              <ci> mwf32b5125_a2b6_4612_b376_c03e0a516c07 </ci>
            </apply>
          </math>
        </kineticLaw>
      </reaction>
      <reaction id="mwb92b7ceb_a726_43ff_a66e_92c3bc187613" name="reaction_75" reversible="false" fast="false">
        <listOfReactants>
          <speciesReference species="mw82decdda_5aba_4f8a_afe0_fda3f107e232" stoichiometry="1"/>
        </listOfReactants>
        <kineticLaw>
          <math xmlns="http://www.w3.org/1998/Math/MathML">
            <apply>
              <divide/>
              <apply>
                <divide/>
                <apply>
                  <times/>
                  <ci> mwedd8bd20_279b_4f9c_b943_aa51a2d009e9 </ci>
                  <ci> mw82decdda_5aba_4f8a_afe0_fda3f107e232 </ci>
                </apply>
                <ci> mwedfbb4e3_2137_4f8d_b46e_050240136950 </ci>
              </apply>
              <ci> mwd5459f08_9a6a_47e9_97a7_f3204fae6f8b </ci>
            </apply>
          </math>
        </kineticLaw>
      </reaction>
      <reaction id="mw9c7faeb1_bc00_4b75_acc9_e96f8582e117" name="reaction_76" reversible="false" fast="false">
        <listOfProducts>
          <speciesReference species="mw4021d56a_5a61_4251_851d_c01568e9de5c" stoichiometry="1"/>
        </listOfProducts>
        <kineticLaw>
          <math xmlns="http://www.w3.org/1998/Math/MathML">
            <apply>
              <divide/>
              <apply>
                <divide/>
                <apply>
                  <times/>
                  <ci> mwedd8bd20_279b_4f9c_b943_aa51a2d009e9 </ci>
                  <ci> mwfd467e03_f814_4e8e_bd98_1faa84c8ee07 </ci>
                </apply>
                <ci> mwedfbb4e3_2137_4f8d_b46e_050240136950 </ci>
              </apply>
              <ci> mwf32b5125_a2b6_4612_b376_c03e0a516c07 </ci>
            </apply>
          </math>
        </kineticLaw>
      </reaction>
      <reaction id="mwa5ec1fb9_4742_419d_afda_cbc085a68db2" name="reaction_77" reversible="false" fast="false">
        <listOfReactants>
          <speciesReference species="mwfd467e03_f814_4e8e_bd98_1faa84c8ee07" stoichiometry="1"/>
        </listOfReactants>
        <kineticLaw>
          <math xmlns="http://www.w3.org/1998/Math/MathML">
            <apply>
              <divide/>
              <apply>
                <divide/>
                <apply>
                  <times/>
                  <ci> mwedd8bd20_279b_4f9c_b943_aa51a2d009e9 </ci>
                  <ci> mwfd467e03_f814_4e8e_bd98_1faa84c8ee07 </ci>
                </apply>
                <ci> mwedfbb4e3_2137_4f8d_b46e_050240136950 </ci>
              </apply>
              <ci> mwd5459f08_9a6a_47e9_97a7_f3204fae6f8b </ci>
            </apply>
          </math>
        </kineticLaw>
      </reaction>
      <reaction id="mw52e13015_4372_48af_a9f6_862ea3d7e7a2" name="reaction_78" reversible="false" fast="false">
        <listOfProducts>
          <speciesReference species="mwa9644e10_4f5d_4f87_9625_c1aa47ac6aa3" stoichiometry="1"/>
        </listOfProducts>
        <kineticLaw>
          <math xmlns="http://www.w3.org/1998/Math/MathML">
            <apply>
              <divide/>
              <apply>
                <divide/>
                <apply>
                  <divide/>
                  <apply>
                    <times/>
                    <ci> mwedd8bd20_279b_4f9c_b943_aa51a2d009e9 </ci>
                    <ci> mwa0c50a42_f442_4a38_be31_b1b823182843 </ci>
                  </apply>
                  <ci> mwedfbb4e3_2137_4f8d_b46e_050240136950 </ci>
                </apply>
                <ci> mwf32b5125_a2b6_4612_b376_c03e0a516c07 </ci>
              </apply>
              <ci> mw3d13ab9b_329c_49fb_b8fc_d9f17860be33 </ci>
            </apply>
          </math>
        </kineticLaw>
      </reaction>
      <reaction id="mw40210b79_78c4_4c11_8d77_c502c4d17142" name="reaction_79" reversible="false" fast="false">
        <listOfReactants>
          <speciesReference species="mwa0c50a42_f442_4a38_be31_b1b823182843" stoichiometry="1"/>
        </listOfReactants>
        <kineticLaw>
          <math xmlns="http://www.w3.org/1998/Math/MathML">
            <apply>
              <divide/>
              <apply>
                <divide/>
                <apply>
                  <divide/>
                  <apply>
                    <times/>
                    <ci> mwedd8bd20_279b_4f9c_b943_aa51a2d009e9 </ci>
                    <ci> mwa0c50a42_f442_4a38_be31_b1b823182843 </ci>
                  </apply>
                  <ci> mwedfbb4e3_2137_4f8d_b46e_050240136950 </ci>
                </apply>
                <ci> mwd5459f08_9a6a_47e9_97a7_f3204fae6f8b </ci>
              </apply>
              <ci> mw3d13ab9b_329c_49fb_b8fc_d9f17860be33 </ci>
            </apply>
          </math>
        </kineticLaw>
      </reaction>
      <reaction id="mw9d563c8a_26bc_4e5b_a435_6b64b04f006f" name="reaction_80" reversible="false" fast="false">
        <listOfReactants>
          <speciesReference species="mwa2f74ff1_e307_4490_be38_39450afa2b33" stoichiometry="1"/>
        </listOfReactants>
        <kineticLaw>
          <math xmlns="http://www.w3.org/1998/Math/MathML">
            <apply>
              <divide/>
              <apply>
                <times/>
                <apply>
                  <divide/>
                  <apply>
                    <times/>
                    <ci> mw465b01de_7f36_47a4_b17b_8bfe9329b0d8 </ci>
                    <ci> mw58cbdaaa_fce9_4cad_a462_4035b484e81c </ci>
                  </apply>
                  <apply>
                    <plus/>
                    <ci> mw465b01de_7f36_47a4_b17b_8bfe9329b0d8 </ci>
                    <ci> mw58cbdaaa_fce9_4cad_a462_4035b484e81c </ci>
                  </apply>
                </apply>
                <ci> mwa2f74ff1_e307_4490_be38_39450afa2b33 </ci>
              </apply>
              <ci> mwf32b5125_a2b6_4612_b376_c03e0a516c07 </ci>
            </apply>
          </math>
        </kineticLaw>
      </reaction>
      <reaction id="mw21cbe367_51f8_4b4a_936b_12ce1539ae43" name="reaction_81" reversible="false" fast="false">
        <listOfProducts>
          <speciesReference species="mw97a41a22_1373_44c3_be52_95986f921840" stoichiometry="1"/>
        </listOfProducts>
        <kineticLaw>
          <math xmlns="http://www.w3.org/1998/Math/MathML">
            <apply>
              <divide/>
              <apply>
                <times/>
                <apply>
                  <divide/>
                  <apply>
                    <times/>
                    <ci> mw465b01de_7f36_47a4_b17b_8bfe9329b0d8 </ci>
                    <ci> mw58cbdaaa_fce9_4cad_a462_4035b484e81c </ci>
                  </apply>
                  <apply>
                    <plus/>
                    <ci> mw465b01de_7f36_47a4_b17b_8bfe9329b0d8 </ci>
                    <ci> mw58cbdaaa_fce9_4cad_a462_4035b484e81c </ci>
                  </apply>
                </apply>
                <ci> mwa2f74ff1_e307_4490_be38_39450afa2b33 </ci>
              </apply>
              <ci> mw9ba30ebd_e6c8_47c2_b3ff_8f0d389b7e41 </ci>
            </apply>
          </math>
        </kineticLaw>
      </reaction>
      <reaction id="mw5c7992e9_9b71_4ed1_80c1_e5a512274e2b" name="reaction_82" reversible="false" fast="false">
        <listOfReactants>
          <speciesReference species="mw4021d56a_5a61_4251_851d_c01568e9de5c" stoichiometry="1"/>
        </listOfReactants>
        <kineticLaw>
          <math xmlns="http://www.w3.org/1998/Math/MathML">
            <apply>
              <divide/>
              <apply>
                <times/>
                <apply>
                  <divide/>
                  <apply>
                    <times/>
                    <ci> mw465b01de_7f36_47a4_b17b_8bfe9329b0d8 </ci>
                    <ci> mw58cbdaaa_fce9_4cad_a462_4035b484e81c </ci>
                  </apply>
                  <apply>
                    <plus/>
                    <ci> mw465b01de_7f36_47a4_b17b_8bfe9329b0d8 </ci>
                    <ci> mw58cbdaaa_fce9_4cad_a462_4035b484e81c </ci>
                  </apply>
                </apply>
                <ci> mw4021d56a_5a61_4251_851d_c01568e9de5c </ci>
              </apply>
              <ci> mwf32b5125_a2b6_4612_b376_c03e0a516c07 </ci>
            </apply>
          </math>
        </kineticLaw>
      </reaction>
      <reaction id="mw9d21faa7_b819_4713_bfed_6d0cafadd94d" name="reaction_83" reversible="false" fast="false">
        <listOfProducts>
          <speciesReference species="mwe7423287_2ce2_4674_b77c_a96e792b5f75" stoichiometry="1"/>
        </listOfProducts>
        <kineticLaw>
          <math xmlns="http://www.w3.org/1998/Math/MathML">
            <apply>
              <divide/>
              <apply>
                <times/>
                <apply>
                  <divide/>
                  <apply>
                    <times/>
                    <ci> mw465b01de_7f36_47a4_b17b_8bfe9329b0d8 </ci>
                    <ci> mw58cbdaaa_fce9_4cad_a462_4035b484e81c </ci>
                  </apply>
                  <apply>
                    <plus/>
                    <ci> mw465b01de_7f36_47a4_b17b_8bfe9329b0d8 </ci>
                    <ci> mw58cbdaaa_fce9_4cad_a462_4035b484e81c </ci>
                  </apply>
                </apply>
                <ci> mw4021d56a_5a61_4251_851d_c01568e9de5c </ci>
              </apply>
              <ci> mw9ba30ebd_e6c8_47c2_b3ff_8f0d389b7e41 </ci>
            </apply>
          </math>
        </kineticLaw>
      </reaction>
      <reaction id="mwa1a9c077_480f_470c_ba4e_c5ce20287cec" name="reaction_84" reversible="false" fast="false">
        <listOfReactants>
          <speciesReference species="mwa9644e10_4f5d_4f87_9625_c1aa47ac6aa3" stoichiometry="1"/>
        </listOfReactants>
        <kineticLaw>
          <math xmlns="http://www.w3.org/1998/Math/MathML">
            <apply>
              <divide/>
              <apply>
                <times/>
                <apply>
                  <divide/>
                  <apply>
                    <times/>
                    <ci> mw465b01de_7f36_47a4_b17b_8bfe9329b0d8 </ci>
                    <ci> mw58cbdaaa_fce9_4cad_a462_4035b484e81c </ci>
                  </apply>
                  <apply>
                    <plus/>
                    <ci> mw465b01de_7f36_47a4_b17b_8bfe9329b0d8 </ci>
                    <ci> mw58cbdaaa_fce9_4cad_a462_4035b484e81c </ci>
                  </apply>
                </apply>
                <ci> mwa9644e10_4f5d_4f87_9625_c1aa47ac6aa3 </ci>
              </apply>
              <ci> mwf32b5125_a2b6_4612_b376_c03e0a516c07 </ci>
            </apply>
          </math>
        </kineticLaw>
      </reaction>
      <reaction id="mw08d21de8_8eaf_427d_b8e8_1096994fb407" name="reaction_85" reversible="false" fast="false">
        <listOfProducts>
          <speciesReference species="mwc92650c5_8b8a_4f42_8866_0319b56c86eb" stoichiometry="1"/>
        </listOfProducts>
        <kineticLaw>
          <math xmlns="http://www.w3.org/1998/Math/MathML">
            <apply>
              <divide/>
              <apply>
                <times/>
                <apply>
                  <divide/>
                  <apply>
                    <times/>
                    <ci> mw465b01de_7f36_47a4_b17b_8bfe9329b0d8 </ci>
                    <ci> mw58cbdaaa_fce9_4cad_a462_4035b484e81c </ci>
                  </apply>
                  <apply>
                    <plus/>
                    <ci> mw465b01de_7f36_47a4_b17b_8bfe9329b0d8 </ci>
                    <ci> mw58cbdaaa_fce9_4cad_a462_4035b484e81c </ci>
                  </apply>
                </apply>
                <ci> mwa9644e10_4f5d_4f87_9625_c1aa47ac6aa3 </ci>
              </apply>
              <ci> mw9ba30ebd_e6c8_47c2_b3ff_8f0d389b7e41 </ci>
            </apply>
          </math>
        </kineticLaw>
      </reaction>
      <reaction id="mw1d810ee2_c238_4dee_aec4_02cea6da7c6d" name="reaction_86" reversible="false" fast="false">
        <listOfProducts>
          <speciesReference species="mwfd467e03_f814_4e8e_bd98_1faa84c8ee07" stoichiometry="1"/>
        </listOfProducts>
        <kineticLaw>
          <math xmlns="http://www.w3.org/1998/Math/MathML">
            <apply>
              <divide/>
              <apply>
                <divide/>
                <apply>
                  <times/>
                  <ci> mwf7c4631b_1c32_46a0_b1da_fb8edbd33558 </ci>
                  <ci> mwe7423287_2ce2_4674_b77c_a96e792b5f75 </ci>
                </apply>
                <ci> mw0d3cdd9b_be25_4256_b87b_c783e756e1b4 </ci>
              </apply>
              <ci> mwd5459f08_9a6a_47e9_97a7_f3204fae6f8b </ci>
            </apply>
          </math>
        </kineticLaw>
      </reaction>
      <reaction id="mw33f806cf_bf26_4655_95c9_8a1c038b1c85" name="reaction_87" reversible="false" fast="false">
        <listOfReactants>
          <speciesReference species="mwe7423287_2ce2_4674_b77c_a96e792b5f75" stoichiometry="1"/>
        </listOfReactants>
        <kineticLaw>
          <math xmlns="http://www.w3.org/1998/Math/MathML">
            <apply>
              <divide/>
              <apply>
                <divide/>
                <apply>
                  <times/>
                  <ci> mwf7c4631b_1c32_46a0_b1da_fb8edbd33558 </ci>
                  <ci> mwe7423287_2ce2_4674_b77c_a96e792b5f75 </ci>
                </apply>
                <ci> mw0d3cdd9b_be25_4256_b87b_c783e756e1b4 </ci>
              </apply>
              <ci> mw9ba30ebd_e6c8_47c2_b3ff_8f0d389b7e41 </ci>
            </apply>
          </math>
        </kineticLaw>
      </reaction>
      <reaction id="mwaa925510_001c_4f07_a2ad_809626d8dcec" name="reaction_88" reversible="false" fast="false">
        <listOfProducts>
          <speciesReference species="mw82decdda_5aba_4f8a_afe0_fda3f107e232" stoichiometry="1"/>
        </listOfProducts>
        <kineticLaw>
          <math xmlns="http://www.w3.org/1998/Math/MathML">
            <apply>
              <divide/>
              <apply>
                <divide/>
                <apply>
                  <times/>
                  <ci> mwf7c4631b_1c32_46a0_b1da_fb8edbd33558 </ci>
                  <ci> mw97a41a22_1373_44c3_be52_95986f921840 </ci>
                </apply>
                <ci> mw0d3cdd9b_be25_4256_b87b_c783e756e1b4 </ci>
              </apply>
              <ci> mwd5459f08_9a6a_47e9_97a7_f3204fae6f8b </ci>
            </apply>
          </math>
        </kineticLaw>
      </reaction>
      <reaction id="mwc3de0b3c_9cde_4ce0_98d5_bfae5145b5a0" name="reaction_89" reversible="false" fast="false">
        <listOfReactants>
          <speciesReference species="mw97a41a22_1373_44c3_be52_95986f921840" stoichiometry="1"/>
        </listOfReactants>
        <kineticLaw>
          <math xmlns="http://www.w3.org/1998/Math/MathML">
            <apply>
              <divide/>
              <apply>
                <divide/>
                <apply>
                  <times/>
                  <ci> mwf7c4631b_1c32_46a0_b1da_fb8edbd33558 </ci>
                  <ci> mw97a41a22_1373_44c3_be52_95986f921840 </ci>
                </apply>
                <ci> mw0d3cdd9b_be25_4256_b87b_c783e756e1b4 </ci>
              </apply>
              <ci> mw9ba30ebd_e6c8_47c2_b3ff_8f0d389b7e41 </ci>
            </apply>
          </math>
        </kineticLaw>
      </reaction>
      <reaction id="mw97d79e3e_d045_4bab_a09f_f9f7618299ee" name="reaction_90" reversible="false" fast="false">
        <listOfProducts>
          <speciesReference species="mwa0c50a42_f442_4a38_be31_b1b823182843" stoichiometry="1"/>
        </listOfProducts>
        <kineticLaw>
          <math xmlns="http://www.w3.org/1998/Math/MathML">
            <apply>
              <divide/>
              <apply>
                <divide/>
                <apply>
                  <divide/>
                  <apply>
                    <times/>
                    <ci> mwf7c4631b_1c32_46a0_b1da_fb8edbd33558 </ci>
                    <ci> mwc92650c5_8b8a_4f42_8866_0319b56c86eb </ci>
                  </apply>
                  <ci> mw0d3cdd9b_be25_4256_b87b_c783e756e1b4 </ci>
                </apply>
                <ci> mwd5459f08_9a6a_47e9_97a7_f3204fae6f8b </ci>
              </apply>
              <ci> mw3d13ab9b_329c_49fb_b8fc_d9f17860be33 </ci>
            </apply>
          </math>
        </kineticLaw>
      </reaction>
      <reaction id="mw3e1f11c2_bf76_415e_b61b_e0aee0f4800b" name="reaction_91" reversible="false" fast="false">
        <listOfReactants>
          <speciesReference species="mwc92650c5_8b8a_4f42_8866_0319b56c86eb" stoichiometry="1"/>
        </listOfReactants>
        <kineticLaw>
          <math xmlns="http://www.w3.org/1998/Math/MathML">
            <apply>
              <divide/>
              <apply>
                <divide/>
                <apply>
                  <divide/>
                  <apply>
                    <times/>
                    <ci> mwf7c4631b_1c32_46a0_b1da_fb8edbd33558 </ci>
                    <ci> mwc92650c5_8b8a_4f42_8866_0319b56c86eb </ci>
                  </apply>
                  <ci> mw0d3cdd9b_be25_4256_b87b_c783e756e1b4 </ci>
                </apply>
                <ci> mw9ba30ebd_e6c8_47c2_b3ff_8f0d389b7e41 </ci>
              </apply>
              <ci> mw3d13ab9b_329c_49fb_b8fc_d9f17860be33 </ci>
            </apply>
          </math>
        </kineticLaw>
      </reaction>
      <reaction id="mw649a5db7_f956_4f36_96f7_b64c1be926bf" name="reaction_92" reversible="false" fast="false">
        <listOfReactants>
          <speciesReference species="mw148a5fb5_f419_4b3d_b650_288e3a666c5b" stoichiometry="1"/>
        </listOfReactants>
        <kineticLaw>
          <math xmlns="http://www.w3.org/1998/Math/MathML">
            <apply>
              <times/>
              <apply>
                <minus/>
                <apply>
                  <times/>
                  <apply>
                    <divide/>
                    <apply>
                      <times/>
                      <ci> mw9db86062_f2f9_42a6_b734_d2b1edc7bc4e </ci>
                      <ci> mw148a5fb5_f419_4b3d_b650_288e3a666c5b </ci>
                    </apply>
                    <ci> mwf32b5125_a2b6_4612_b376_c03e0a516c07 </ci>
                  </apply>
                  <ci> mw01b56fab_eabc_4966_a450_d7666218bb4e </ci>
                </apply>
                <apply>
                  <times/>
                  <ci> mw9290b39e_8ac1_41a4_945f_6c9880460301 </ci>
                  <ci> mw3111e7a0_aa87_4474_b2dd_ee526627197f </ci>
                </apply>
              </apply>
              <ci> mwf32b5125_a2b6_4612_b376_c03e0a516c07 </ci>
            </apply>
          </math>
        </kineticLaw>
      </reaction>
      <reaction id="mwa0097fa6_1567_4868_b8ec_d3da75e8d74d" name="reaction_93" reversible="false" fast="false">
        <listOfReactants>
          <speciesReference species="mw01b56fab_eabc_4966_a450_d7666218bb4e" stoichiometry="1"/>
        </listOfReactants>
        <kineticLaw>
          <math xmlns="http://www.w3.org/1998/Math/MathML">
            <apply>
              <minus/>
              <apply>
                <times/>
                <apply>
                  <divide/>
                  <apply>
                    <times/>
                    <ci> mw9db86062_f2f9_42a6_b734_d2b1edc7bc4e </ci>
                    <ci> mw148a5fb5_f419_4b3d_b650_288e3a666c5b </ci>
                  </apply>
                  <ci> mwf32b5125_a2b6_4612_b376_c03e0a516c07 </ci>
                </apply>
                <ci> mw01b56fab_eabc_4966_a450_d7666218bb4e </ci>
              </apply>
              <apply>
                <times/>
                <ci> mw9290b39e_8ac1_41a4_945f_6c9880460301 </ci>
                <ci> mw3111e7a0_aa87_4474_b2dd_ee526627197f </ci>
              </apply>
            </apply>
          </math>
        </kineticLaw>
      </reaction>
      <reaction id="mw38e2e939_085c_4e09_af60_a9c04c834aca" name="reaction_94" reversible="false" fast="false">
        <listOfProducts>
          <speciesReference species="mw3111e7a0_aa87_4474_b2dd_ee526627197f" stoichiometry="1"/>
        </listOfProducts>
        <kineticLaw>
          <math xmlns="http://www.w3.org/1998/Math/MathML">
            <apply>
              <minus/>
              <apply>
                <times/>
                <apply>
                  <divide/>
                  <apply>
                    <times/>
                    <ci> mw9db86062_f2f9_42a6_b734_d2b1edc7bc4e </ci>
                    <ci> mw148a5fb5_f419_4b3d_b650_288e3a666c5b </ci>
                  </apply>
                  <ci> mwf32b5125_a2b6_4612_b376_c03e0a516c07 </ci>
                </apply>
                <ci> mw01b56fab_eabc_4966_a450_d7666218bb4e </ci>
              </apply>
              <apply>
                <times/>
                <ci> mw9290b39e_8ac1_41a4_945f_6c9880460301 </ci>
                <ci> mw3111e7a0_aa87_4474_b2dd_ee526627197f </ci>
              </apply>
            </apply>
          </math>
        </kineticLaw>
      </reaction>
      <reaction id="mw2f9fe0a1_637d_4b1a_8351_c3005b5dd4c8" name="reaction_95" reversible="false" fast="false">
        <listOfReactants>
          <speciesReference species="mw0c1be616_3759_42bd_b45c_3b46d266a159" stoichiometry="1"/>
        </listOfReactants>
        <kineticLaw>
          <math xmlns="http://www.w3.org/1998/Math/MathML">
            <apply>
              <times/>
              <apply>
                <minus/>
                <apply>
                  <times/>
                  <apply>
                    <divide/>
                    <apply>
                      <times/>
                      <ci> mw9db86062_f2f9_42a6_b734_d2b1edc7bc4e </ci>
                      <ci> mw0c1be616_3759_42bd_b45c_3b46d266a159 </ci>
                    </apply>
                    <ci> mw6a735516_999a_4439_9423_7bb8480388ab </ci>
                  </apply>
                  <ci> mw95abf2d6_f8ac_4cf7_b7fd_a990aabf546d </ci>
                </apply>
                <apply>
                  <times/>
                  <ci> mw9290b39e_8ac1_41a4_945f_6c9880460301 </ci>
                  <ci> mwe2d115fc_0310_4227_a31c_78af7c72839a </ci>
                </apply>
              </apply>
              <ci> mw6a735516_999a_4439_9423_7bb8480388ab </ci>
            </apply>
          </math>
        </kineticLaw>
      </reaction>
      <reaction id="mw6da0bad6_99a6_418a_86c7_e812b3f23a60" name="reaction_96" reversible="false" fast="false">
        <listOfReactants>
          <speciesReference species="mw95abf2d6_f8ac_4cf7_b7fd_a990aabf546d" stoichiometry="1"/>
        </listOfReactants>
        <kineticLaw>
          <math xmlns="http://www.w3.org/1998/Math/MathML">
            <apply>
              <minus/>
              <apply>
                <times/>
                <apply>
                  <divide/>
                  <apply>
                    <times/>
                    <ci> mw9db86062_f2f9_42a6_b734_d2b1edc7bc4e </ci>
                    <ci> mw0c1be616_3759_42bd_b45c_3b46d266a159 </ci>
                  </apply>
                  <ci> mw6a735516_999a_4439_9423_7bb8480388ab </ci>
                </apply>
                <ci> mw95abf2d6_f8ac_4cf7_b7fd_a990aabf546d </ci>
              </apply>
              <apply>
                <times/>
                <ci> mw9290b39e_8ac1_41a4_945f_6c9880460301 </ci>
                <ci> mwe2d115fc_0310_4227_a31c_78af7c72839a </ci>
              </apply>
            </apply>
          </math>
        </kineticLaw>
      </reaction>
      <reaction id="mw66299e65_cacb_4287_b796_5a48655ac14c" name="reaction_97" reversible="false" fast="false">
        <listOfProducts>
          <speciesReference species="mwe2d115fc_0310_4227_a31c_78af7c72839a" stoichiometry="1"/>
        </listOfProducts>
        <kineticLaw>
          <math xmlns="http://www.w3.org/1998/Math/MathML">
            <apply>
              <minus/>
              <apply>
                <times/>
                <apply>
                  <divide/>
                  <apply>
                    <times/>
                    <ci> mw9db86062_f2f9_42a6_b734_d2b1edc7bc4e </ci>
                    <ci> mw0c1be616_3759_42bd_b45c_3b46d266a159 </ci>
                  </apply>
                  <ci> mw6a735516_999a_4439_9423_7bb8480388ab </ci>
                </apply>
                <ci> mw95abf2d6_f8ac_4cf7_b7fd_a990aabf546d </ci>
              </apply>
              <apply>
                <times/>
                <ci> mw9290b39e_8ac1_41a4_945f_6c9880460301 </ci>
                <ci> mwe2d115fc_0310_4227_a31c_78af7c72839a </ci>
              </apply>
            </apply>
          </math>
        </kineticLaw>
      </reaction>
      <reaction id="mw4c2c3069_cc3c_4a29_b8f1_0cf3c71c3e08" reversible="false" fast="false">
        <listOfReactants>
          <speciesReference species="mw5826d8dc_5458_4c70_a708_76ee83fe2596" stoichiometry="1"/>
        </listOfReactants>
        <kineticLaw>
          <math xmlns="http://www.w3.org/1998/Math/MathML">
            <apply>
              <times/>
              <apply>
                <minus/>
                <apply>
                  <times/>
                  <apply>
                    <divide/>
                    <apply>
                      <times/>
                      <ci> mw9db86062_f2f9_42a6_b734_d2b1edc7bc4e </ci>
                      <ci> mw5826d8dc_5458_4c70_a708_76ee83fe2596 </ci>
                    </apply>
                    <ci> mw9ba30ebd_e6c8_47c2_b3ff_8f0d389b7e41 </ci>
                  </apply>
                  <ci> mw416a58cd_d5fd_49b2_b854_5e8f7733f9b4 </ci>
                </apply>
                <apply>
                  <times/>
                  <ci> mw9290b39e_8ac1_41a4_945f_6c9880460301 </ci>
                  <ci> mwf6d52c46_dbe0_4c9c_a67a_e18b6cd0b331 </ci>
                </apply>
              </apply>
              <ci> mw9ba30ebd_e6c8_47c2_b3ff_8f0d389b7e41 </ci>
            </apply>
          </math>
        </kineticLaw>
      </reaction>
      <reaction id="mwbaedb8a0_6a4d_45ca_9489_0c9d9fa61bf7" reversible="false" fast="false">
        <listOfReactants>
          <speciesReference species="mw416a58cd_d5fd_49b2_b854_5e8f7733f9b4" stoichiometry="1"/>
        </listOfReactants>
        <kineticLaw>
          <math xmlns="http://www.w3.org/1998/Math/MathML">
            <apply>
              <minus/>
              <apply>
                <times/>
                <apply>
                  <divide/>
                  <apply>
                    <times/>
                    <ci> mw9db86062_f2f9_42a6_b734_d2b1edc7bc4e </ci>
                    <ci> mw5826d8dc_5458_4c70_a708_76ee83fe2596 </ci>
                  </apply>
                  <ci> mw9ba30ebd_e6c8_47c2_b3ff_8f0d389b7e41 </ci>
                </apply>
                <ci> mw416a58cd_d5fd_49b2_b854_5e8f7733f9b4 </ci>
              </apply>
              <apply>
                <times/>
                <ci> mw9290b39e_8ac1_41a4_945f_6c9880460301 </ci>
                <ci> mwf6d52c46_dbe0_4c9c_a67a_e18b6cd0b331 </ci>
              </apply>
            </apply>
          </math>
        </kineticLaw>
      </reaction>
      <reaction id="mwdc34af8e_42bb_427d_99cb_672532efa62d" reversible="false" fast="false">
        <listOfProducts>
          <speciesReference species="mwf6d52c46_dbe0_4c9c_a67a_e18b6cd0b331" stoichiometry="1"/>
        </listOfProducts>
        <kineticLaw>
          <math xmlns="http://www.w3.org/1998/Math/MathML">
            <apply>
              <minus/>
              <apply>
                <times/>
                <apply>
                  <divide/>
                  <apply>
                    <times/>
                    <ci> mw9db86062_f2f9_42a6_b734_d2b1edc7bc4e </ci>
                    <ci> mw5826d8dc_5458_4c70_a708_76ee83fe2596 </ci>
                  </apply>
                  <ci> mw9ba30ebd_e6c8_47c2_b3ff_8f0d389b7e41 </ci>
                </apply>
                <ci> mw416a58cd_d5fd_49b2_b854_5e8f7733f9b4 </ci>
              </apply>
              <apply>
                <times/>
                <ci> mw9290b39e_8ac1_41a4_945f_6c9880460301 </ci>
                <ci> mwf6d52c46_dbe0_4c9c_a67a_e18b6cd0b331 </ci>
              </apply>
            </apply>
          </math>
        </kineticLaw>
      </reaction>
      <reaction id="mwdad7af90_33dd_45ff_939c_85d61e145062" name="reaction_101" reversible="false" fast="false">
        <listOfReactants>
          <speciesReference species="mwd96f9dbf_bff3_42f8_b0fc_1a34b361b7a1" stoichiometry="1"/>
        </listOfReactants>
        <kineticLaw>
          <math xmlns="http://www.w3.org/1998/Math/MathML">
            <apply>
              <times/>
              <apply>
                <minus/>
                <apply>
                  <times/>
                  <apply>
                    <divide/>
                    <apply>
                      <times/>
                      <ci> mw9db86062_f2f9_42a6_b734_d2b1edc7bc4e </ci>
                      <ci> mwd96f9dbf_bff3_42f8_b0fc_1a34b361b7a1 </ci>
                    </apply>
                    <ci> mwd5459f08_9a6a_47e9_97a7_f3204fae6f8b </ci>
                  </apply>
                  <ci> mwf6268c13_2c61_428f_8f75_3996aceee13a </ci>
                </apply>
                <apply>
                  <times/>
                  <ci> mw9290b39e_8ac1_41a4_945f_6c9880460301 </ci>
                  <ci> mw3658e075_b59e_4cdb_acd3_ebc43a7dff24 </ci>
                </apply>
              </apply>
              <ci> mwd5459f08_9a6a_47e9_97a7_f3204fae6f8b </ci>
            </apply>
          </math>
        </kineticLaw>
      </reaction>
      <reaction id="mwff99a66b_67b6_44e9_96c6_abe391a357c7" name="reaction_102" reversible="false" fast="false">
        <listOfReactants>
          <speciesReference species="mwf6268c13_2c61_428f_8f75_3996aceee13a" stoichiometry="1"/>
        </listOfReactants>
        <kineticLaw>
          <math xmlns="http://www.w3.org/1998/Math/MathML">
            <apply>
              <minus/>
              <apply>
                <times/>
                <apply>
                  <divide/>
                  <apply>
                    <times/>
                    <ci> mw9db86062_f2f9_42a6_b734_d2b1edc7bc4e </ci>
                    <ci> mwd96f9dbf_bff3_42f8_b0fc_1a34b361b7a1 </ci>
                  </apply>
                  <ci> mwd5459f08_9a6a_47e9_97a7_f3204fae6f8b </ci>
                </apply>
                <ci> mwf6268c13_2c61_428f_8f75_3996aceee13a </ci>
              </apply>
              <apply>
                <times/>
                <ci> mw9290b39e_8ac1_41a4_945f_6c9880460301 </ci>
                <ci> mw3658e075_b59e_4cdb_acd3_ebc43a7dff24 </ci>
              </apply>
            </apply>
          </math>
        </kineticLaw>
      </reaction>
      <reaction id="mw598f18c2_dad7_4e9c_b6ab_ee025f4d0e14" name="reaction_103" reversible="false" fast="false">
        <listOfProducts>
          <speciesReference species="mw3658e075_b59e_4cdb_acd3_ebc43a7dff24" stoichiometry="1"/>
        </listOfProducts>
        <kineticLaw>
          <math xmlns="http://www.w3.org/1998/Math/MathML">
            <apply>
              <minus/>
              <apply>
                <times/>
                <apply>
                  <divide/>
                  <apply>
                    <times/>
                    <ci> mw9db86062_f2f9_42a6_b734_d2b1edc7bc4e </ci>
                    <ci> mwd96f9dbf_bff3_42f8_b0fc_1a34b361b7a1 </ci>
                  </apply>
                  <ci> mwd5459f08_9a6a_47e9_97a7_f3204fae6f8b </ci>
                </apply>
                <ci> mwf6268c13_2c61_428f_8f75_3996aceee13a </ci>
              </apply>
              <apply>
                <times/>
                <ci> mw9290b39e_8ac1_41a4_945f_6c9880460301 </ci>
                <ci> mw3658e075_b59e_4cdb_acd3_ebc43a7dff24 </ci>
              </apply>
            </apply>
          </math>
        </kineticLaw>
      </reaction>
      <reaction id="mwe6f33f1e_26b2_438d_86b9_0f70a2fcd2df" name="reaction_104" reversible="false" fast="false">
        <listOfReactants>
          <speciesReference species="mw01b56fab_eabc_4966_a450_d7666218bb4e" stoichiometry="1"/>
        </listOfReactants>
        <kineticLaw>
          <math xmlns="http://www.w3.org/1998/Math/MathML">
            <apply>
              <times/>
              <ci> mwfda9a044_5e15_41f0_8068_a749df5c7543 </ci>
              <ci> mw01b56fab_eabc_4966_a450_d7666218bb4e </ci>
            </apply>
          </math>
        </kineticLaw>
      </reaction>
      <reaction id="mw81683164_a29b_4e74_87e0_1efbaa0677a7" name="reaction_105" reversible="false" fast="false">
        <listOfProducts>
          <speciesReference species="mw95abf2d6_f8ac_4cf7_b7fd_a990aabf546d" stoichiometry="1"/>
        </listOfProducts>
        <kineticLaw>
          <math xmlns="http://www.w3.org/1998/Math/MathML">
            <apply>
              <divide/>
              <apply>
                <times/>
                <ci> mwfda9a044_5e15_41f0_8068_a749df5c7543 </ci>
                <ci> mw1ad15784_6646_4f5c_a4d9_c48bc5a0822c </ci>
                <ci> mwf32b5125_a2b6_4612_b376_c03e0a516c07 </ci>
              </apply>
              <ci> mw6a735516_999a_4439_9423_7bb8480388ab </ci>
            </apply>
          </math>
        </kineticLaw>
      </reaction>
      <reaction id="mwd420116b_d2ed_44d9_bafd_b68a289ab294" name="reaction_106" reversible="false" fast="false">
        <listOfReactants>
          <speciesReference species="mw01b56fab_eabc_4966_a450_d7666218bb4e" stoichiometry="1"/>
          <speciesReference species="mwe2f526a9_1e31_4e0e_923d_ee08ada0d89f" stoichiometry="1"/>
        </listOfReactants>
        <listOfProducts>
          <speciesReference species="mw7cc5736d_0e9a_4f69_9128_8ee5300fb4c1" stoichiometry="1"/>
        </listOfProducts>
        <kineticLaw>
          <math xmlns="http://www.w3.org/1998/Math/MathML">
            <apply>
              <minus/>
              <apply>
                <times/>
                <ci> mw9db86062_f2f9_42a6_b734_d2b1edc7bc4e </ci>
                <ci> mw01b56fab_eabc_4966_a450_d7666218bb4e </ci>
                <ci> mwe2f526a9_1e31_4e0e_923d_ee08ada0d89f </ci>
              </apply>
              <apply>
                <times/>
                <ci> mw9290b39e_8ac1_41a4_945f_6c9880460301 </ci>
                <ci> mw7cc5736d_0e9a_4f69_9128_8ee5300fb4c1 </ci>
              </apply>
            </apply>
          </math>
        </kineticLaw>
      </reaction>
      <reaction id="mwc5fdc44c_9af2_4631_8609_0aa30ae4a760" name="reaction_107" reversible="false" fast="false">
        <listOfReactants>
          <speciesReference species="mw3111e7a0_aa87_4474_b2dd_ee526627197f" stoichiometry="1"/>
          <speciesReference species="mw276ce109_122a_4d9c_a40f_36ee6e79a2e3" stoichiometry="1"/>
        </listOfReactants>
        <listOfProducts>
          <speciesReference species="mw7cc5736d_0e9a_4f69_9128_8ee5300fb4c1" stoichiometry="1"/>
        </listOfProducts>
        <kineticLaw>
          <math xmlns="http://www.w3.org/1998/Math/MathML">
            <apply>
              <minus/>
              <apply>
                <times/>
                <ci> mw01b540a9_14db_43e9_a07e_8ab627172495 </ci>
                <ci> mw3111e7a0_aa87_4474_b2dd_ee526627197f </ci>
                <ci> mw276ce109_122a_4d9c_a40f_36ee6e79a2e3 </ci>
              </apply>
              <apply>
                <times/>
                <ci> mwf64ecfe5_9cf0_49c8_a79c_77652de3f9b0 </ci>
                <ci> mw7cc5736d_0e9a_4f69_9128_8ee5300fb4c1 </ci>
              </apply>
            </apply>
          </math>
        </kineticLaw>
      </reaction>
      <reaction id="mwb7f86312_191f_481b_9b08_206efa15f89b" name="reaction_108" reversible="false" fast="false">
        <listOfReactants>
          <speciesReference species="mw95abf2d6_f8ac_4cf7_b7fd_a990aabf546d" stoichiometry="1"/>
          <speciesReference species="mw90080deb_38a9_47a3_bc8a_0c8c0d5cd1ac" stoichiometry="1"/>
        </listOfReactants>
        <listOfProducts>
          <speciesReference species="mw6b3e1f9d_0d68_45a4_985f_2bfd17ea0c97" stoichiometry="1"/>
        </listOfProducts>
        <kineticLaw>
          <math xmlns="http://www.w3.org/1998/Math/MathML">
            <apply>
              <minus/>
              <apply>
                <times/>
                <ci> mw9db86062_f2f9_42a6_b734_d2b1edc7bc4e </ci>
                <ci> mw95abf2d6_f8ac_4cf7_b7fd_a990aabf546d </ci>
                <ci> mw90080deb_38a9_47a3_bc8a_0c8c0d5cd1ac </ci>
              </apply>
              <apply>
                <times/>
                <ci> mw9290b39e_8ac1_41a4_945f_6c9880460301 </ci>
                <ci> mw6b3e1f9d_0d68_45a4_985f_2bfd17ea0c97 </ci>
              </apply>
            </apply>
          </math>
        </kineticLaw>
      </reaction>
      <reaction id="mw4cf9cd7f_ec97_4763_ad2f_0e0f885e6935" name="reaction_109" reversible="false" fast="false">
        <listOfReactants>
          <speciesReference species="mwe2d115fc_0310_4227_a31c_78af7c72839a" stoichiometry="1"/>
          <speciesReference species="mw4b6bf9af_81fa_4aa4_887c_156104175030" stoichiometry="1"/>
        </listOfReactants>
        <listOfProducts>
          <speciesReference species="mw6b3e1f9d_0d68_45a4_985f_2bfd17ea0c97" stoichiometry="1"/>
        </listOfProducts>
        <kineticLaw>
          <math xmlns="http://www.w3.org/1998/Math/MathML">
            <apply>
              <minus/>
              <apply>
                <times/>
                <ci> mw01b540a9_14db_43e9_a07e_8ab627172495 </ci>
                <ci> mwe2d115fc_0310_4227_a31c_78af7c72839a </ci>
                <ci> mw4b6bf9af_81fa_4aa4_887c_156104175030 </ci>
              </apply>
              <apply>
                <times/>
                <ci> mwf64ecfe5_9cf0_49c8_a79c_77652de3f9b0 </ci>
                <ci> mw6b3e1f9d_0d68_45a4_985f_2bfd17ea0c97 </ci>
              </apply>
            </apply>
          </math>
        </kineticLaw>
      </reaction>
      <reaction id="mwda1ff73b_9dd4_48b9_92bd_50dd3e726a24" reversible="false" fast="false">
        <listOfReactants>
          <speciesReference species="mw416a58cd_d5fd_49b2_b854_5e8f7733f9b4" stoichiometry="1"/>
          <speciesReference species="mw682c8d21_6be6_469c_8216_786afec1a1bb" stoichiometry="1"/>
        </listOfReactants>
        <listOfProducts>
          <speciesReference species="mw7340a83e_fe1a_4e81_83ca_cf1bf5ba51fb" stoichiometry="1"/>
        </listOfProducts>
        <kineticLaw>
          <math xmlns="http://www.w3.org/1998/Math/MathML">
            <apply>
              <minus/>
              <apply>
                <times/>
                <ci> mw9db86062_f2f9_42a6_b734_d2b1edc7bc4e </ci>
                <ci> mw416a58cd_d5fd_49b2_b854_5e8f7733f9b4 </ci>
                <ci> mw682c8d21_6be6_469c_8216_786afec1a1bb </ci>
              </apply>
              <apply>
                <times/>
                <ci> mw9290b39e_8ac1_41a4_945f_6c9880460301 </ci>
                <ci> mw7340a83e_fe1a_4e81_83ca_cf1bf5ba51fb </ci>
              </apply>
            </apply>
          </math>
        </kineticLaw>
      </reaction>
      <reaction id="mw7746b202_52f7_4216_989b_e18e3aae9819" reversible="false" fast="false">
        <listOfReactants>
          <speciesReference species="mwf6d52c46_dbe0_4c9c_a67a_e18b6cd0b331" stoichiometry="1"/>
          <speciesReference species="mw90e2f448_4546_4976_9378_2e9d4b26d241" stoichiometry="1"/>
        </listOfReactants>
        <listOfProducts>
          <speciesReference species="mw7340a83e_fe1a_4e81_83ca_cf1bf5ba51fb" stoichiometry="1"/>
        </listOfProducts>
        <kineticLaw>
          <math xmlns="http://www.w3.org/1998/Math/MathML">
            <apply>
              <minus/>
              <apply>
                <times/>
                <ci> mw01b540a9_14db_43e9_a07e_8ab627172495 </ci>
                <ci> mwf6d52c46_dbe0_4c9c_a67a_e18b6cd0b331 </ci>
                <ci> mw90e2f448_4546_4976_9378_2e9d4b26d241 </ci>
              </apply>
              <apply>
                <times/>
                <ci> mwf64ecfe5_9cf0_49c8_a79c_77652de3f9b0 </ci>
                <ci> mw7340a83e_fe1a_4e81_83ca_cf1bf5ba51fb </ci>
              </apply>
            </apply>
          </math>
        </kineticLaw>
      </reaction>
      <reaction id="mwcc6c42cc_a0b7_482f_9403_cb4ae8fee96f" name="reaction_112" reversible="false" fast="false">
        <listOfReactants>
          <speciesReference species="mwb6c69fb9_e7a0_4410_8834_d6c7a703556b" stoichiometry="1"/>
          <speciesReference species="mwf6268c13_2c61_428f_8f75_3996aceee13a" stoichiometry="1"/>
        </listOfReactants>
        <listOfProducts>
          <speciesReference species="mw9c531983_98be_4694_90f1_be0532758de0" stoichiometry="1"/>
        </listOfProducts>
        <kineticLaw>
          <math xmlns="http://www.w3.org/1998/Math/MathML">
            <apply>
              <minus/>
              <apply>
                <times/>
                <ci> mw9db86062_f2f9_42a6_b734_d2b1edc7bc4e </ci>
                <ci> mwb6c69fb9_e7a0_4410_8834_d6c7a703556b </ci>
                <ci> mwf6268c13_2c61_428f_8f75_3996aceee13a </ci>
              </apply>
              <apply>
                <times/>
                <ci> mw9290b39e_8ac1_41a4_945f_6c9880460301 </ci>
                <ci> mw9c531983_98be_4694_90f1_be0532758de0 </ci>
              </apply>
            </apply>
          </math>
        </kineticLaw>
      </reaction>
      <reaction id="mw492dae90_d1fc_416b_a080_b967580fb4f2" name="reaction_113" reversible="false" fast="false">
        <listOfReactants>
          <speciesReference species="mw96cb4707_7cf9_4a39_90e0_3bd8eb5b03b6" stoichiometry="1"/>
          <speciesReference species="mw3658e075_b59e_4cdb_acd3_ebc43a7dff24" stoichiometry="1"/>
        </listOfReactants>
        <listOfProducts>
          <speciesReference species="mw9c531983_98be_4694_90f1_be0532758de0" stoichiometry="1"/>
        </listOfProducts>
        <kineticLaw>
          <math xmlns="http://www.w3.org/1998/Math/MathML">
            <apply>
              <minus/>
              <apply>
                <times/>
                <ci> mw01b540a9_14db_43e9_a07e_8ab627172495 </ci>
                <ci> mw96cb4707_7cf9_4a39_90e0_3bd8eb5b03b6 </ci>
                <ci> mw3658e075_b59e_4cdb_acd3_ebc43a7dff24 </ci>
              </apply>
              <apply>
                <times/>
                <ci> mwf64ecfe5_9cf0_49c8_a79c_77652de3f9b0 </ci>
                <ci> mw9c531983_98be_4694_90f1_be0532758de0 </ci>
              </apply>
            </apply>
          </math>
        </kineticLaw>
      </reaction>
      <reaction id="mw8d64ea29_1697_4319_a4b3_78f740749fc0" name="reaction_114" reversible="false" fast="false">
        <listOfReactants>
          <speciesReference species="mw3111e7a0_aa87_4474_b2dd_ee526627197f" stoichiometry="1"/>
        </listOfReactants>
        <kineticLaw>
          <math xmlns="http://www.w3.org/1998/Math/MathML">
            <apply>
              <divide/>
              <apply>
                <minus/>
                <apply>
                  <times/>
                  <apply>
                    <divide/>
                    <apply>
                      <times/>
                      <ci> mw5d0075d2_8365_4327_ba03_77b0bce3d201 </ci>
                      <ci> mwbbfc69da_42ee_499c_83f7_fa34b3f1d088 </ci>
                      <apply>
                        <plus/>
                        <ci> mwe2f3f09e_4bde_4dcf_bf44_480259047d53 </ci>
                        <ci> mw8acffbf4_6705_4a9a_9154_d1ced3cfb011 </ci>
                      </apply>
                    </apply>
                    <apply>
                      <plus/>
                      <apply>
                        <minus/>
                        <ci> mw5d0075d2_8365_4327_ba03_77b0bce3d201 </ci>
                        <ci> mwbbfc69da_42ee_499c_83f7_fa34b3f1d088 </ci>
                      </apply>
                      <apply>
                        <times/>
                        <ci> mwbbfc69da_42ee_499c_83f7_fa34b3f1d088 </ci>
                        <apply>
                          <plus/>
                          <ci> mwe2f3f09e_4bde_4dcf_bf44_480259047d53 </ci>
                          <ci> mw8acffbf4_6705_4a9a_9154_d1ced3cfb011 </ci>
                        </apply>
                      </apply>
                    </apply>
                  </apply>
                  <ci> mw3111e7a0_aa87_4474_b2dd_ee526627197f </ci>
                </apply>
                <apply>
                  <times/>
                  <apply>
                    <divide/>
                    <apply>
                      <times/>
                      <apply>
                        <minus/>
                        <ci> mw5d0075d2_8365_4327_ba03_77b0bce3d201 </ci>
                        <ci> mwbbfc69da_42ee_499c_83f7_fa34b3f1d088 </ci>
                      </apply>
                      <ci> mwbbfc69da_42ee_499c_83f7_fa34b3f1d088 </ci>
                      <ci> mwe2f3f09e_4bde_4dcf_bf44_480259047d53 </ci>
                    </apply>
                    <apply>
                      <plus/>
                      <apply>
                        <minus/>
                        <ci> mw5d0075d2_8365_4327_ba03_77b0bce3d201 </ci>
                        <ci> mwbbfc69da_42ee_499c_83f7_fa34b3f1d088 </ci>
                      </apply>
                      <apply>
                        <times/>
                        <ci> mwbbfc69da_42ee_499c_83f7_fa34b3f1d088 </ci>
                        <apply>
                          <plus/>
                          <ci> mwe2f3f09e_4bde_4dcf_bf44_480259047d53 </ci>
                          <ci> mw8acffbf4_6705_4a9a_9154_d1ced3cfb011 </ci>
                        </apply>
                      </apply>
                    </apply>
                  </apply>
                  <ci> mwe2d115fc_0310_4227_a31c_78af7c72839a </ci>
                </apply>
              </apply>
              <ci> mwf32b5125_a2b6_4612_b376_c03e0a516c07 </ci>
            </apply>
          </math>
        </kineticLaw>
      </reaction>
      <reaction id="mw470a8972_f255_41d6_b52f_b90e528d9893" name="reaction_115" reversible="false" fast="false">
        <listOfProducts>
          <speciesReference species="mwe2d115fc_0310_4227_a31c_78af7c72839a" stoichiometry="1"/>
        </listOfProducts>
        <kineticLaw>
          <math xmlns="http://www.w3.org/1998/Math/MathML">
            <apply>
              <divide/>
              <apply>
                <minus/>
                <apply>
                  <times/>
                  <apply>
                    <divide/>
                    <apply>
                      <times/>
                      <ci> mw5d0075d2_8365_4327_ba03_77b0bce3d201 </ci>
                      <ci> mwbbfc69da_42ee_499c_83f7_fa34b3f1d088 </ci>
                      <apply>
                        <plus/>
                        <ci> mwe2f3f09e_4bde_4dcf_bf44_480259047d53 </ci>
                        <ci> mw8acffbf4_6705_4a9a_9154_d1ced3cfb011 </ci>
                      </apply>
                    </apply>
                    <apply>
                      <plus/>
                      <apply>
                        <minus/>
                        <ci> mw5d0075d2_8365_4327_ba03_77b0bce3d201 </ci>
                        <ci> mwbbfc69da_42ee_499c_83f7_fa34b3f1d088 </ci>
                      </apply>
                      <apply>
                        <times/>
                        <ci> mwbbfc69da_42ee_499c_83f7_fa34b3f1d088 </ci>
                        <apply>
                          <plus/>
                          <ci> mwe2f3f09e_4bde_4dcf_bf44_480259047d53 </ci>
                          <ci> mw8acffbf4_6705_4a9a_9154_d1ced3cfb011 </ci>
                        </apply>
                      </apply>
                    </apply>
                  </apply>
                  <ci> mw3111e7a0_aa87_4474_b2dd_ee526627197f </ci>
                </apply>
                <apply>
                  <times/>
                  <apply>
                    <divide/>
                    <apply>
                      <times/>
                      <apply>
                        <minus/>
                        <ci> mw5d0075d2_8365_4327_ba03_77b0bce3d201 </ci>
                        <ci> mwbbfc69da_42ee_499c_83f7_fa34b3f1d088 </ci>
                      </apply>
                      <ci> mwbbfc69da_42ee_499c_83f7_fa34b3f1d088 </ci>
                      <ci> mwe2f3f09e_4bde_4dcf_bf44_480259047d53 </ci>
                    </apply>
                    <apply>
                      <plus/>
                      <apply>
                        <minus/>
                        <ci> mw5d0075d2_8365_4327_ba03_77b0bce3d201 </ci>
                        <ci> mwbbfc69da_42ee_499c_83f7_fa34b3f1d088 </ci>
                      </apply>
                      <apply>
                        <times/>
                        <ci> mwbbfc69da_42ee_499c_83f7_fa34b3f1d088 </ci>
                        <apply>
                          <plus/>
                          <ci> mwe2f3f09e_4bde_4dcf_bf44_480259047d53 </ci>
                          <ci> mw8acffbf4_6705_4a9a_9154_d1ced3cfb011 </ci>
                        </apply>
                      </apply>
                    </apply>
                  </apply>
                  <ci> mwe2d115fc_0310_4227_a31c_78af7c72839a </ci>
                </apply>
              </apply>
              <ci> mw6a735516_999a_4439_9423_7bb8480388ab </ci>
            </apply>
          </math>
        </kineticLaw>
      </reaction>
      <reaction id="mw09e92f09_e61b_49ac_9462_1eef507db8b8" name="reaction_116" reversible="false" fast="false">
        <listOfReactants>
          <speciesReference species="mw01b56fab_eabc_4966_a450_d7666218bb4e" stoichiometry="1"/>
        </listOfReactants>
        <kineticLaw>
          <math xmlns="http://www.w3.org/1998/Math/MathML">
            <apply>
              <divide/>
              <apply>
                <minus/>
                <apply>
                  <times/>
                  <apply>
                    <divide/>
                    <apply>
                      <times/>
                      <ci> mw5d0075d2_8365_4327_ba03_77b0bce3d201 </ci>
                      <ci> mwbbfc69da_42ee_499c_83f7_fa34b3f1d088 </ci>
                      <apply>
                        <plus/>
                        <ci> mw8e249bfc_e788_4a95_a2e3_30f980338ad9 </ci>
                        <ci> mwe1ed144b_e9c3_4c60_91a3_2c278f82886f </ci>
                      </apply>
                    </apply>
                    <apply>
                      <plus/>
                      <apply>
                        <minus/>
                        <ci> mw5d0075d2_8365_4327_ba03_77b0bce3d201 </ci>
                        <ci> mwbbfc69da_42ee_499c_83f7_fa34b3f1d088 </ci>
                      </apply>
                      <apply>
                        <times/>
                        <ci> mwbbfc69da_42ee_499c_83f7_fa34b3f1d088 </ci>
                        <apply>
                          <plus/>
                          <ci> mw8e249bfc_e788_4a95_a2e3_30f980338ad9 </ci>
                          <ci> mwe1ed144b_e9c3_4c60_91a3_2c278f82886f </ci>
                        </apply>
                      </apply>
                    </apply>
                  </apply>
                  <ci> mw01b56fab_eabc_4966_a450_d7666218bb4e </ci>
                </apply>
                <apply>
                  <times/>
                  <apply>
                    <divide/>
                    <apply>
                      <times/>
                      <apply>
                        <minus/>
                        <ci> mw5d0075d2_8365_4327_ba03_77b0bce3d201 </ci>
                        <ci> mwbbfc69da_42ee_499c_83f7_fa34b3f1d088 </ci>
                      </apply>
                      <ci> mwbbfc69da_42ee_499c_83f7_fa34b3f1d088 </ci>
                      <ci> mw8e249bfc_e788_4a95_a2e3_30f980338ad9 </ci>
                    </apply>
                    <apply>
                      <plus/>
                      <apply>
                        <minus/>
                        <ci> mw5d0075d2_8365_4327_ba03_77b0bce3d201 </ci>
                        <ci> mwbbfc69da_42ee_499c_83f7_fa34b3f1d088 </ci>
                      </apply>
                      <apply>
                        <times/>
                        <ci> mwbbfc69da_42ee_499c_83f7_fa34b3f1d088 </ci>
                        <apply>
                          <plus/>
                          <ci> mw8e249bfc_e788_4a95_a2e3_30f980338ad9 </ci>
                          <ci> mwe1ed144b_e9c3_4c60_91a3_2c278f82886f </ci>
                        </apply>
                      </apply>
                    </apply>
                  </apply>
                  <ci> mw95abf2d6_f8ac_4cf7_b7fd_a990aabf546d </ci>
                </apply>
              </apply>
              <ci> mwf32b5125_a2b6_4612_b376_c03e0a516c07 </ci>
            </apply>
          </math>
        </kineticLaw>
      </reaction>
      <reaction id="mwf3500357_da6d_4518_8821_b97d1e70756c" name="reaction_117" reversible="false" fast="false">
        <listOfProducts>
          <speciesReference species="mw95abf2d6_f8ac_4cf7_b7fd_a990aabf546d" stoichiometry="1"/>
        </listOfProducts>
        <kineticLaw>
          <math xmlns="http://www.w3.org/1998/Math/MathML">
            <apply>
              <divide/>
              <apply>
                <minus/>
                <apply>
                  <times/>
                  <apply>
                    <divide/>
                    <apply>
                      <times/>
                      <ci> mw5d0075d2_8365_4327_ba03_77b0bce3d201 </ci>
                      <ci> mwbbfc69da_42ee_499c_83f7_fa34b3f1d088 </ci>
                      <apply>
                        <plus/>
                        <ci> mw8e249bfc_e788_4a95_a2e3_30f980338ad9 </ci>
                        <ci> mwe1ed144b_e9c3_4c60_91a3_2c278f82886f </ci>
                      </apply>
                    </apply>
                    <apply>
                      <plus/>
                      <apply>
                        <minus/>
                        <ci> mw5d0075d2_8365_4327_ba03_77b0bce3d201 </ci>
                        <ci> mwbbfc69da_42ee_499c_83f7_fa34b3f1d088 </ci>
                      </apply>
                      <apply>
                        <times/>
                        <ci> mwbbfc69da_42ee_499c_83f7_fa34b3f1d088 </ci>
                        <apply>
                          <plus/>
                          <ci> mw8e249bfc_e788_4a95_a2e3_30f980338ad9 </ci>
                          <ci> mwe1ed144b_e9c3_4c60_91a3_2c278f82886f </ci>
                        </apply>
                      </apply>
                    </apply>
                  </apply>
                  <ci> mw01b56fab_eabc_4966_a450_d7666218bb4e </ci>
                </apply>
                <apply>
                  <times/>
                  <apply>
                    <divide/>
                    <apply>
                      <times/>
                      <apply>
                        <minus/>
                        <ci> mw5d0075d2_8365_4327_ba03_77b0bce3d201 </ci>
                        <ci> mwbbfc69da_42ee_499c_83f7_fa34b3f1d088 </ci>
                      </apply>
                      <ci> mwbbfc69da_42ee_499c_83f7_fa34b3f1d088 </ci>
                      <ci> mw8e249bfc_e788_4a95_a2e3_30f980338ad9 </ci>
                    </apply>
                    <apply>
                      <plus/>
                      <apply>
                        <minus/>
                        <ci> mw5d0075d2_8365_4327_ba03_77b0bce3d201 </ci>
                        <ci> mwbbfc69da_42ee_499c_83f7_fa34b3f1d088 </ci>
                      </apply>
                      <apply>
                        <times/>
                        <ci> mwbbfc69da_42ee_499c_83f7_fa34b3f1d088 </ci>
                        <apply>
                          <plus/>
                          <ci> mw8e249bfc_e788_4a95_a2e3_30f980338ad9 </ci>
                          <ci> mwe1ed144b_e9c3_4c60_91a3_2c278f82886f </ci>
                        </apply>
                      </apply>
                    </apply>
                  </apply>
                  <ci> mw95abf2d6_f8ac_4cf7_b7fd_a990aabf546d </ci>
                </apply>
              </apply>
              <ci> mw6a735516_999a_4439_9423_7bb8480388ab </ci>
            </apply>
          </math>
        </kineticLaw>
      </reaction>
      <reaction id="mw64e191cc_4ace_45e6_af6e_ac6371ff75bd" name="reaction_118" reversible="false" fast="false">
        <listOfReactants>
          <speciesReference species="mw7cc5736d_0e9a_4f69_9128_8ee5300fb4c1" stoichiometry="1"/>
        </listOfReactants>
        <kineticLaw>
          <math xmlns="http://www.w3.org/1998/Math/MathML">
            <apply>
              <divide/>
              <apply>
                <times/>
                <apply>
                  <divide/>
                  <apply>
                    <times/>
                    <ci> mw5d0075d2_8365_4327_ba03_77b0bce3d201 </ci>
                    <ci> mw8b19d4c6_b194_4f9b_b27f_fa7e1cdc84b7 </ci>
                  </apply>
                  <apply>
                    <plus/>
                    <ci> mw5d0075d2_8365_4327_ba03_77b0bce3d201 </ci>
                    <ci> mw8b19d4c6_b194_4f9b_b27f_fa7e1cdc84b7 </ci>
                  </apply>
                </apply>
                <ci> mw7cc5736d_0e9a_4f69_9128_8ee5300fb4c1 </ci>
              </apply>
              <ci> mwf32b5125_a2b6_4612_b376_c03e0a516c07 </ci>
            </apply>
          </math>
        </kineticLaw>
      </reaction>
      <reaction id="mwd2393703_79e7_440d_b5e3_e5805cad63db" name="reaction_119" reversible="false" fast="false">
        <listOfProducts>
          <speciesReference species="mw6b3e1f9d_0d68_45a4_985f_2bfd17ea0c97" stoichiometry="1"/>
        </listOfProducts>
        <kineticLaw>
          <math xmlns="http://www.w3.org/1998/Math/MathML">
            <apply>
              <divide/>
              <apply>
                <times/>
                <apply>
                  <divide/>
                  <apply>
                    <times/>
                    <ci> mw5d0075d2_8365_4327_ba03_77b0bce3d201 </ci>
                    <ci> mw8b19d4c6_b194_4f9b_b27f_fa7e1cdc84b7 </ci>
                  </apply>
                  <apply>
                    <plus/>
                    <ci> mw5d0075d2_8365_4327_ba03_77b0bce3d201 </ci>
                    <ci> mw8b19d4c6_b194_4f9b_b27f_fa7e1cdc84b7 </ci>
                  </apply>
                </apply>
                <ci> mw7cc5736d_0e9a_4f69_9128_8ee5300fb4c1 </ci>
              </apply>
              <ci> mw6a735516_999a_4439_9423_7bb8480388ab </ci>
            </apply>
          </math>
        </kineticLaw>
      </reaction>
      <reaction id="mwbf54b00d_2db2_4b16_93fd_ca478cc1dc83" name="reaction_120" reversible="false" fast="false">
        <listOfReactants>
          <speciesReference species="mw01b56fab_eabc_4966_a450_d7666218bb4e" stoichiometry="1"/>
        </listOfReactants>
        <kineticLaw>
          <math xmlns="http://www.w3.org/1998/Math/MathML">
            <apply>
              <divide/>
              <apply>
                <minus/>
                <apply>
                  <times/>
                  <apply>
                    <divide/>
                    <apply>
                      <times/>
                      <ci> mw465b01de_7f36_47a4_b17b_8bfe9329b0d8 </ci>
                      <ci> mwf7c4631b_1c32_46a0_b1da_fb8edbd33558 </ci>
                      <apply>
                        <plus/>
                        <ci> mw8e249bfc_e788_4a95_a2e3_30f980338ad9 </ci>
                        <ci> mwe1ed144b_e9c3_4c60_91a3_2c278f82886f </ci>
                      </apply>
                    </apply>
                    <apply>
                      <plus/>
                      <apply>
                        <minus/>
                        <ci> mw465b01de_7f36_47a4_b17b_8bfe9329b0d8 </ci>
                        <ci> mwf7c4631b_1c32_46a0_b1da_fb8edbd33558 </ci>
                      </apply>
                      <apply>
                        <times/>
                        <ci> mwf7c4631b_1c32_46a0_b1da_fb8edbd33558 </ci>
                        <apply>
                          <plus/>
                          <ci> mw8e249bfc_e788_4a95_a2e3_30f980338ad9 </ci>
                          <ci> mwe1ed144b_e9c3_4c60_91a3_2c278f82886f </ci>
                        </apply>
                      </apply>
                    </apply>
                  </apply>
                  <ci> mw01b56fab_eabc_4966_a450_d7666218bb4e </ci>
                </apply>
                <apply>
                  <times/>
                  <apply>
                    <divide/>
                    <apply>
                      <times/>
                      <apply>
                        <minus/>
                        <ci> mw465b01de_7f36_47a4_b17b_8bfe9329b0d8 </ci>
                        <ci> mwf7c4631b_1c32_46a0_b1da_fb8edbd33558 </ci>
                      </apply>
                      <ci> mwf7c4631b_1c32_46a0_b1da_fb8edbd33558 </ci>
                      <ci> mw8e249bfc_e788_4a95_a2e3_30f980338ad9 </ci>
                    </apply>
                    <apply>
                      <plus/>
                      <apply>
                        <minus/>
                        <ci> mw465b01de_7f36_47a4_b17b_8bfe9329b0d8 </ci>
                        <ci> mwf7c4631b_1c32_46a0_b1da_fb8edbd33558 </ci>
                      </apply>
                      <apply>
                        <times/>
                        <ci> mwf7c4631b_1c32_46a0_b1da_fb8edbd33558 </ci>
                        <apply>
                          <plus/>
                          <ci> mw8e249bfc_e788_4a95_a2e3_30f980338ad9 </ci>
                          <ci> mwe1ed144b_e9c3_4c60_91a3_2c278f82886f </ci>
                        </apply>
                      </apply>
                    </apply>
                  </apply>
                  <ci> mw416a58cd_d5fd_49b2_b854_5e8f7733f9b4 </ci>
                </apply>
              </apply>
              <ci> mwf32b5125_a2b6_4612_b376_c03e0a516c07 </ci>
            </apply>
          </math>
        </kineticLaw>
      </reaction>
      <reaction id="mw25da557d_247c_40d9_8792_66108861d3fd" name="reaction_121" reversible="false" fast="false">
        <listOfProducts>
          <speciesReference species="mw416a58cd_d5fd_49b2_b854_5e8f7733f9b4" stoichiometry="1"/>
        </listOfProducts>
        <kineticLaw>
          <math xmlns="http://www.w3.org/1998/Math/MathML">
            <apply>
              <divide/>
              <apply>
                <minus/>
                <apply>
                  <times/>
                  <apply>
                    <divide/>
                    <apply>
                      <times/>
                      <ci> mw465b01de_7f36_47a4_b17b_8bfe9329b0d8 </ci>
                      <ci> mwf7c4631b_1c32_46a0_b1da_fb8edbd33558 </ci>
                      <apply>
                        <plus/>
                        <ci> mw8e249bfc_e788_4a95_a2e3_30f980338ad9 </ci>
                        <ci> mwe1ed144b_e9c3_4c60_91a3_2c278f82886f </ci>
                      </apply>
                    </apply>
                    <apply>
                      <plus/>
                      <apply>
                        <minus/>
                        <ci> mw465b01de_7f36_47a4_b17b_8bfe9329b0d8 </ci>
                        <ci> mwf7c4631b_1c32_46a0_b1da_fb8edbd33558 </ci>
                      </apply>
                      <apply>
                        <times/>
                        <ci> mwf7c4631b_1c32_46a0_b1da_fb8edbd33558 </ci>
                        <apply>
                          <plus/>
                          <ci> mw8e249bfc_e788_4a95_a2e3_30f980338ad9 </ci>
                          <ci> mwe1ed144b_e9c3_4c60_91a3_2c278f82886f </ci>
                        </apply>
                      </apply>
                    </apply>
                  </apply>
                  <ci> mw01b56fab_eabc_4966_a450_d7666218bb4e </ci>
                </apply>
                <apply>
                  <times/>
                  <apply>
                    <divide/>
                    <apply>
                      <times/>
                      <apply>
                        <minus/>
                        <ci> mw465b01de_7f36_47a4_b17b_8bfe9329b0d8 </ci>
                        <ci> mwf7c4631b_1c32_46a0_b1da_fb8edbd33558 </ci>
                      </apply>
                      <ci> mwf7c4631b_1c32_46a0_b1da_fb8edbd33558 </ci>
                      <ci> mw8e249bfc_e788_4a95_a2e3_30f980338ad9 </ci>
                    </apply>
                    <apply>
                      <plus/>
                      <apply>
                        <minus/>
                        <ci> mw465b01de_7f36_47a4_b17b_8bfe9329b0d8 </ci>
                        <ci> mwf7c4631b_1c32_46a0_b1da_fb8edbd33558 </ci>
                      </apply>
                      <apply>
                        <times/>
                        <ci> mwf7c4631b_1c32_46a0_b1da_fb8edbd33558 </ci>
                        <apply>
                          <plus/>
                          <ci> mw8e249bfc_e788_4a95_a2e3_30f980338ad9 </ci>
                          <ci> mwe1ed144b_e9c3_4c60_91a3_2c278f82886f </ci>
                        </apply>
                      </apply>
                    </apply>
                  </apply>
                  <ci> mw416a58cd_d5fd_49b2_b854_5e8f7733f9b4 </ci>
                </apply>
              </apply>
              <ci> mw9ba30ebd_e6c8_47c2_b3ff_8f0d389b7e41 </ci>
            </apply>
          </math>
        </kineticLaw>
      </reaction>
      <reaction id="mwb545d260_999b_4a77_8f99_bec1db3b9a11" name="reaction_122" reversible="false" fast="false">
        <listOfReactants>
          <speciesReference species="mw3111e7a0_aa87_4474_b2dd_ee526627197f" stoichiometry="1"/>
        </listOfReactants>
        <kineticLaw>
          <math xmlns="http://www.w3.org/1998/Math/MathML">
            <apply>
              <divide/>
              <apply>
                <minus/>
                <apply>
                  <times/>
                  <apply>
                    <divide/>
                    <apply>
                      <times/>
                      <ci> mw465b01de_7f36_47a4_b17b_8bfe9329b0d8 </ci>
                      <ci> mwf7c4631b_1c32_46a0_b1da_fb8edbd33558 </ci>
                      <apply>
                        <plus/>
                        <ci> mwe2f3f09e_4bde_4dcf_bf44_480259047d53 </ci>
                        <ci> mw8acffbf4_6705_4a9a_9154_d1ced3cfb011 </ci>
                      </apply>
                    </apply>
                    <apply>
                      <plus/>
                      <apply>
                        <minus/>
                        <ci> mw465b01de_7f36_47a4_b17b_8bfe9329b0d8 </ci>
                        <ci> mwf7c4631b_1c32_46a0_b1da_fb8edbd33558 </ci>
                      </apply>
                      <apply>
                        <times/>
                        <ci> mwf7c4631b_1c32_46a0_b1da_fb8edbd33558 </ci>
                        <apply>
                          <plus/>
                          <ci> mwe2f3f09e_4bde_4dcf_bf44_480259047d53 </ci>
                          <ci> mw8acffbf4_6705_4a9a_9154_d1ced3cfb011 </ci>
                        </apply>
                      </apply>
                    </apply>
                  </apply>
                  <ci> mw3111e7a0_aa87_4474_b2dd_ee526627197f </ci>
                </apply>
                <apply>
                  <times/>
                  <apply>
                    <divide/>
                    <apply>
                      <times/>
                      <apply>
                        <minus/>
                        <ci> mw465b01de_7f36_47a4_b17b_8bfe9329b0d8 </ci>
                        <ci> mwf7c4631b_1c32_46a0_b1da_fb8edbd33558 </ci>
                      </apply>
                      <ci> mwf7c4631b_1c32_46a0_b1da_fb8edbd33558 </ci>
                      <ci> mwe2f3f09e_4bde_4dcf_bf44_480259047d53 </ci>
                    </apply>
                    <apply>
                      <plus/>
                      <apply>
                        <minus/>
                        <ci> mw465b01de_7f36_47a4_b17b_8bfe9329b0d8 </ci>
                        <ci> mwf7c4631b_1c32_46a0_b1da_fb8edbd33558 </ci>
                      </apply>
                      <apply>
                        <times/>
                        <ci> mwf7c4631b_1c32_46a0_b1da_fb8edbd33558 </ci>
                        <apply>
                          <plus/>
                          <ci> mwe2f3f09e_4bde_4dcf_bf44_480259047d53 </ci>
                          <ci> mw8acffbf4_6705_4a9a_9154_d1ced3cfb011 </ci>
                        </apply>
                      </apply>
                    </apply>
                  </apply>
                  <ci> mwf6d52c46_dbe0_4c9c_a67a_e18b6cd0b331 </ci>
                </apply>
              </apply>
              <ci> mwf32b5125_a2b6_4612_b376_c03e0a516c07 </ci>
            </apply>
          </math>
        </kineticLaw>
      </reaction>
      <reaction id="mw281ee9be_3766_4f1a_8623_6779f81c8327" name="reaction_123" reversible="false" fast="false">
        <listOfProducts>
          <speciesReference species="mwf6d52c46_dbe0_4c9c_a67a_e18b6cd0b331" stoichiometry="1"/>
        </listOfProducts>
        <kineticLaw>
          <math xmlns="http://www.w3.org/1998/Math/MathML">
            <apply>
              <divide/>
              <apply>
                <minus/>
                <apply>
                  <times/>
                  <apply>
                    <divide/>
                    <apply>
                      <times/>
                      <ci> mw465b01de_7f36_47a4_b17b_8bfe9329b0d8 </ci>
                      <ci> mwf7c4631b_1c32_46a0_b1da_fb8edbd33558 </ci>
                      <apply>
                        <plus/>
                        <ci> mwe2f3f09e_4bde_4dcf_bf44_480259047d53 </ci>
                        <ci> mw8acffbf4_6705_4a9a_9154_d1ced3cfb011 </ci>
                      </apply>
                    </apply>
                    <apply>
                      <plus/>
                      <apply>
                        <minus/>
                        <ci> mw465b01de_7f36_47a4_b17b_8bfe9329b0d8 </ci>
                        <ci> mwf7c4631b_1c32_46a0_b1da_fb8edbd33558 </ci>
                      </apply>
                      <apply>
                        <times/>
                        <ci> mwf7c4631b_1c32_46a0_b1da_fb8edbd33558 </ci>
                        <apply>
                          <plus/>
                          <ci> mwe2f3f09e_4bde_4dcf_bf44_480259047d53 </ci>
                          <ci> mw8acffbf4_6705_4a9a_9154_d1ced3cfb011 </ci>
                        </apply>
                      </apply>
                    </apply>
                  </apply>
                  <ci> mw3111e7a0_aa87_4474_b2dd_ee526627197f </ci>
                </apply>
                <apply>
                  <times/>
                  <apply>
                    <divide/>
                    <apply>
                      <times/>
                      <apply>
                        <minus/>
                        <ci> mw465b01de_7f36_47a4_b17b_8bfe9329b0d8 </ci>
                        <ci> mwf7c4631b_1c32_46a0_b1da_fb8edbd33558 </ci>
                      </apply>
                      <ci> mwf7c4631b_1c32_46a0_b1da_fb8edbd33558 </ci>
                      <ci> mwe2f3f09e_4bde_4dcf_bf44_480259047d53 </ci>
                    </apply>
                    <apply>
                      <plus/>
                      <apply>
                        <minus/>
                        <ci> mw465b01de_7f36_47a4_b17b_8bfe9329b0d8 </ci>
                        <ci> mwf7c4631b_1c32_46a0_b1da_fb8edbd33558 </ci>
                      </apply>
                      <apply>
                        <times/>
                        <ci> mwf7c4631b_1c32_46a0_b1da_fb8edbd33558 </ci>
                        <apply>
                          <plus/>
                          <ci> mwe2f3f09e_4bde_4dcf_bf44_480259047d53 </ci>
                          <ci> mw8acffbf4_6705_4a9a_9154_d1ced3cfb011 </ci>
                        </apply>
                      </apply>
                    </apply>
                  </apply>
                  <ci> mwf6d52c46_dbe0_4c9c_a67a_e18b6cd0b331 </ci>
                </apply>
              </apply>
              <ci> mw9ba30ebd_e6c8_47c2_b3ff_8f0d389b7e41 </ci>
            </apply>
          </math>
        </kineticLaw>
      </reaction>
      <reaction id="mweef95dca_4157_4a51_8507_4b1d41869436" name="reaction_124" reversible="false" fast="false">
        <listOfReactants>
          <speciesReference species="mw7cc5736d_0e9a_4f69_9128_8ee5300fb4c1" stoichiometry="1"/>
        </listOfReactants>
        <kineticLaw>
          <math xmlns="http://www.w3.org/1998/Math/MathML">
            <apply>
              <divide/>
              <apply>
                <times/>
                <apply>
                  <divide/>
                  <apply>
                    <times/>
                    <ci> mw465b01de_7f36_47a4_b17b_8bfe9329b0d8 </ci>
                    <ci> mw58cbdaaa_fce9_4cad_a462_4035b484e81c </ci>
                  </apply>
                  <apply>
                    <plus/>
                    <ci> mw465b01de_7f36_47a4_b17b_8bfe9329b0d8 </ci>
                    <ci> mw58cbdaaa_fce9_4cad_a462_4035b484e81c </ci>
                  </apply>
                </apply>
                <ci> mw7cc5736d_0e9a_4f69_9128_8ee5300fb4c1 </ci>
              </apply>
              <ci> mwf32b5125_a2b6_4612_b376_c03e0a516c07 </ci>
            </apply>
          </math>
        </kineticLaw>
      </reaction>
      <reaction id="mwcc0bcd69_6db9_40e3_a64a_4e1759f1d90e" name="reaction_125" reversible="false" fast="false">
        <listOfProducts>
          <speciesReference species="mw7340a83e_fe1a_4e81_83ca_cf1bf5ba51fb" stoichiometry="1"/>
        </listOfProducts>
        <kineticLaw>
          <math xmlns="http://www.w3.org/1998/Math/MathML">
            <apply>
              <divide/>
              <apply>
                <times/>
                <apply>
                  <divide/>
                  <apply>
                    <times/>
                    <ci> mw465b01de_7f36_47a4_b17b_8bfe9329b0d8 </ci>
                    <ci> mw58cbdaaa_fce9_4cad_a462_4035b484e81c </ci>
                  </apply>
                  <apply>
                    <plus/>
                    <ci> mw465b01de_7f36_47a4_b17b_8bfe9329b0d8 </ci>
                    <ci> mw58cbdaaa_fce9_4cad_a462_4035b484e81c </ci>
                  </apply>
                </apply>
                <ci> mw7cc5736d_0e9a_4f69_9128_8ee5300fb4c1 </ci>
              </apply>
              <ci> mw9ba30ebd_e6c8_47c2_b3ff_8f0d389b7e41 </ci>
            </apply>
          </math>
        </kineticLaw>
      </reaction>
      <reaction id="mwefd97813_7588_4e77_8cb9_69ce9b02c6cc" name="reaction_126" reversible="false" fast="false">
        <listOfReactants>
          <speciesReference species="mw6b3e1f9d_0d68_45a4_985f_2bfd17ea0c97" stoichiometry="1"/>
        </listOfReactants>
        <kineticLaw>
          <math xmlns="http://www.w3.org/1998/Math/MathML">
            <apply>
              <divide/>
              <apply>
                <divide/>
                <apply>
                  <times/>
                  <ci> mwbbfc69da_42ee_499c_83f7_fa34b3f1d088 </ci>
                  <ci> mw6b3e1f9d_0d68_45a4_985f_2bfd17ea0c97 </ci>
                </apply>
                <ci> mw4bbbe098_66f6_455c_8ae0_c7472d6e82a2 </ci>
              </apply>
              <ci> mw6a735516_999a_4439_9423_7bb8480388ab </ci>
            </apply>
          </math>
        </kineticLaw>
      </reaction>
      <reaction id="mw2f8d4e57_5c68_45b3_9562_3bd56a46a030" name="reaction_127" reversible="false" fast="false">
        <listOfProducts>
          <speciesReference species="mw9c531983_98be_4694_90f1_be0532758de0" stoichiometry="1"/>
        </listOfProducts>
        <kineticLaw>
          <math xmlns="http://www.w3.org/1998/Math/MathML">
            <apply>
              <divide/>
              <apply>
                <divide/>
                <apply>
                  <times/>
                  <ci> mwbbfc69da_42ee_499c_83f7_fa34b3f1d088 </ci>
                  <ci> mw6b3e1f9d_0d68_45a4_985f_2bfd17ea0c97 </ci>
                </apply>
                <ci> mw4bbbe098_66f6_455c_8ae0_c7472d6e82a2 </ci>
              </apply>
              <ci> mwd5459f08_9a6a_47e9_97a7_f3204fae6f8b </ci>
            </apply>
          </math>
        </kineticLaw>
      </reaction>
      <reaction id="mw4b451a1f_dc05_4159_9161_48eee8dfc091" name="reaction_128" reversible="false" fast="false">
        <listOfReactants>
          <speciesReference species="mw95abf2d6_f8ac_4cf7_b7fd_a990aabf546d" stoichiometry="1"/>
        </listOfReactants>
        <kineticLaw>
          <math xmlns="http://www.w3.org/1998/Math/MathML">
            <apply>
              <divide/>
              <apply>
                <times/>
                <ci> mwbbfc69da_42ee_499c_83f7_fa34b3f1d088 </ci>
                <apply>
                  <minus/>
                  <cn type="integer"> 1 </cn>
                  <ci> mw254da054_64ce_4d25_ba8a_cd2e0fbeb9f4 </ci>
                </apply>
                <ci> mw95abf2d6_f8ac_4cf7_b7fd_a990aabf546d </ci>
              </apply>
              <ci> mw6a735516_999a_4439_9423_7bb8480388ab </ci>
            </apply>
          </math>
        </kineticLaw>
      </reaction>
      <reaction id="mw7bf5ce72_69c3_4b78_be5c_c4c30870913c" name="reaction_129" reversible="false" fast="false">
        <listOfProducts>
          <speciesReference species="mwf6268c13_2c61_428f_8f75_3996aceee13a" stoichiometry="1"/>
        </listOfProducts>
        <kineticLaw>
          <math xmlns="http://www.w3.org/1998/Math/MathML">
            <apply>
              <divide/>
              <apply>
                <times/>
                <ci> mwbbfc69da_42ee_499c_83f7_fa34b3f1d088 </ci>
                <apply>
                  <minus/>
                  <cn type="integer"> 1 </cn>
                  <ci> mw254da054_64ce_4d25_ba8a_cd2e0fbeb9f4 </ci>
                </apply>
                <ci> mw95abf2d6_f8ac_4cf7_b7fd_a990aabf546d </ci>
              </apply>
              <ci> mwd5459f08_9a6a_47e9_97a7_f3204fae6f8b </ci>
            </apply>
          </math>
        </kineticLaw>
      </reaction>
      <reaction id="mwc2371ec1_f294_4a38_8860_b38832ee3c5e" name="reaction_130" reversible="false" fast="false">
        <listOfReactants>
          <speciesReference species="mwe2d115fc_0310_4227_a31c_78af7c72839a" stoichiometry="1"/>
        </listOfReactants>
        <kineticLaw>
          <math xmlns="http://www.w3.org/1998/Math/MathML">
            <apply>
              <divide/>
              <apply>
                <times/>
                <ci> mwbbfc69da_42ee_499c_83f7_fa34b3f1d088 </ci>
                <apply>
                  <minus/>
                  <cn type="integer"> 1 </cn>
                  <ci> mw254da054_64ce_4d25_ba8a_cd2e0fbeb9f4 </ci>
                </apply>
                <ci> mwe2d115fc_0310_4227_a31c_78af7c72839a </ci>
              </apply>
              <ci> mw6a735516_999a_4439_9423_7bb8480388ab </ci>
            </apply>
          </math>
        </kineticLaw>
      </reaction>
      <reaction id="mwb2785b0c_0aa2_4834_bfd7_0ad4a4f64dd7" name="reaction_131" reversible="false" fast="false">
        <listOfProducts>
          <speciesReference species="mw3658e075_b59e_4cdb_acd3_ebc43a7dff24" stoichiometry="1"/>
        </listOfProducts>
        <kineticLaw>
          <math xmlns="http://www.w3.org/1998/Math/MathML">
            <apply>
              <divide/>
              <apply>
                <times/>
                <ci> mwbbfc69da_42ee_499c_83f7_fa34b3f1d088 </ci>
                <apply>
                  <minus/>
                  <cn type="integer"> 1 </cn>
                  <ci> mw254da054_64ce_4d25_ba8a_cd2e0fbeb9f4 </ci>
                </apply>
                <ci> mwe2d115fc_0310_4227_a31c_78af7c72839a </ci>
              </apply>
              <ci> mwd5459f08_9a6a_47e9_97a7_f3204fae6f8b </ci>
            </apply>
          </math>
        </kineticLaw>
      </reaction>
      <reaction id="mw14808e12_b232_4821_9d34_631fe095638a" name="reaction_132" reversible="false" fast="false">
        <listOfProducts>
          <speciesReference species="mw3658e075_b59e_4cdb_acd3_ebc43a7dff24" stoichiometry="1"/>
        </listOfProducts>
        <kineticLaw>
          <math xmlns="http://www.w3.org/1998/Math/MathML">
            <apply>
              <divide/>
              <apply>
                <times/>
                <ci> mwf7c4631b_1c32_46a0_b1da_fb8edbd33558 </ci>
                <apply>
                  <minus/>
                  <cn type="integer"> 1 </cn>
                  <ci> mw81995652_7239_43ee_b949_a9c1bb3b4d7c </ci>
                </apply>
                <ci> mwf6d52c46_dbe0_4c9c_a67a_e18b6cd0b331 </ci>
              </apply>
              <ci> mwd5459f08_9a6a_47e9_97a7_f3204fae6f8b </ci>
            </apply>
          </math>
        </kineticLaw>
      </reaction>
      <reaction id="mw2497f6fd_1047_4958_87bb_e10544f92aa0" name="reaction_133" reversible="false" fast="false">
        <listOfReactants>
          <speciesReference species="mwf6d52c46_dbe0_4c9c_a67a_e18b6cd0b331" stoichiometry="1"/>
        </listOfReactants>
        <kineticLaw>
          <math xmlns="http://www.w3.org/1998/Math/MathML">
            <apply>
              <divide/>
              <apply>
                <times/>
                <ci> mwf7c4631b_1c32_46a0_b1da_fb8edbd33558 </ci>
                <apply>
                  <minus/>
                  <cn type="integer"> 1 </cn>
                  <ci> mw81995652_7239_43ee_b949_a9c1bb3b4d7c </ci>
                </apply>
                <ci> mwf6d52c46_dbe0_4c9c_a67a_e18b6cd0b331 </ci>
              </apply>
              <ci> mw9ba30ebd_e6c8_47c2_b3ff_8f0d389b7e41 </ci>
            </apply>
          </math>
        </kineticLaw>
      </reaction>
      <reaction id="mwcb1942bc_6a2b_4db4_9ba6_7223e51da8c7" name="reaction_134" reversible="false" fast="false">
        <listOfProducts>
          <speciesReference species="mwf6268c13_2c61_428f_8f75_3996aceee13a" stoichiometry="1"/>
        </listOfProducts>
        <kineticLaw>
          <math xmlns="http://www.w3.org/1998/Math/MathML">
            <apply>
              <divide/>
              <apply>
                <times/>
                <ci> mwf7c4631b_1c32_46a0_b1da_fb8edbd33558 </ci>
                <apply>
                  <minus/>
                  <cn type="integer"> 1 </cn>
                  <ci> mw81995652_7239_43ee_b949_a9c1bb3b4d7c </ci>
                </apply>
                <ci> mw416a58cd_d5fd_49b2_b854_5e8f7733f9b4 </ci>
              </apply>
              <ci> mwd5459f08_9a6a_47e9_97a7_f3204fae6f8b </ci>
            </apply>
          </math>
        </kineticLaw>
      </reaction>
      <reaction id="mwf58a77a5_b2c6_4fcd_b596_173d040b3141" name="reaction_135" reversible="false" fast="false">
        <listOfReactants>
          <speciesReference species="mw416a58cd_d5fd_49b2_b854_5e8f7733f9b4" stoichiometry="1"/>
        </listOfReactants>
        <kineticLaw>
          <math xmlns="http://www.w3.org/1998/Math/MathML">
            <apply>
              <divide/>
              <apply>
                <times/>
                <ci> mwf7c4631b_1c32_46a0_b1da_fb8edbd33558 </ci>
                <apply>
                  <minus/>
                  <cn type="integer"> 1 </cn>
                  <ci> mw81995652_7239_43ee_b949_a9c1bb3b4d7c </ci>
                </apply>
                <ci> mw416a58cd_d5fd_49b2_b854_5e8f7733f9b4 </ci>
              </apply>
              <ci> mw9ba30ebd_e6c8_47c2_b3ff_8f0d389b7e41 </ci>
            </apply>
          </math>
        </kineticLaw>
      </reaction>
      <reaction id="mw83f3a1cc_fe33_4694_ae9a_b52edcd35496" name="reaction_136" reversible="false" fast="false">
        <listOfProducts>
          <speciesReference species="mw9c531983_98be_4694_90f1_be0532758de0" stoichiometry="1"/>
        </listOfProducts>
        <kineticLaw>
          <math xmlns="http://www.w3.org/1998/Math/MathML">
            <apply>
              <divide/>
              <apply>
                <divide/>
                <apply>
                  <times/>
                  <ci> mwf7c4631b_1c32_46a0_b1da_fb8edbd33558 </ci>
                  <ci> mw7340a83e_fe1a_4e81_83ca_cf1bf5ba51fb </ci>
                </apply>
                <ci> mwabc9286a_b982_42c1_9a82_1055eda58712 </ci>
              </apply>
              <ci> mwd5459f08_9a6a_47e9_97a7_f3204fae6f8b </ci>
            </apply>
          </math>
        </kineticLaw>
      </reaction>
      <reaction id="mwd7be4a41_60f1_4a71_a53a_724dded4170e" name="reaction_137" reversible="false" fast="false">
        <listOfReactants>
          <speciesReference species="mw7340a83e_fe1a_4e81_83ca_cf1bf5ba51fb" stoichiometry="1"/>
        </listOfReactants>
        <kineticLaw>
          <math xmlns="http://www.w3.org/1998/Math/MathML">
            <apply>
              <divide/>
              <apply>
                <divide/>
                <apply>
                  <times/>
                  <ci> mwf7c4631b_1c32_46a0_b1da_fb8edbd33558 </ci>
                  <ci> mw7340a83e_fe1a_4e81_83ca_cf1bf5ba51fb </ci>
                </apply>
                <ci> mwabc9286a_b982_42c1_9a82_1055eda58712 </ci>
              </apply>
              <ci> mw9ba30ebd_e6c8_47c2_b3ff_8f0d389b7e41 </ci>
            </apply>
          </math>
        </kineticLaw>
      </reaction>
      <reaction id="mw5ce2e0a4_4ecd_4468_a4fe_90740a540aad" name="reaction_138" reversible="false" fast="false">
        <listOfProducts>
          <speciesReference species="mw7cc5736d_0e9a_4f69_9128_8ee5300fb4c1" stoichiometry="1"/>
        </listOfProducts>
        <kineticLaw>
          <math xmlns="http://www.w3.org/1998/Math/MathML">
            <apply>
              <divide/>
              <apply>
                <divide/>
                <apply>
                  <times/>
                  <ci> mwedd8bd20_279b_4f9c_b943_aa51a2d009e9 </ci>
                  <ci> mw9c531983_98be_4694_90f1_be0532758de0 </ci>
                </apply>
                <ci> mwc2ce1b3b_3202_400f_949f_8f8c1c3f864a </ci>
              </apply>
              <ci> mwf32b5125_a2b6_4612_b376_c03e0a516c07 </ci>
            </apply>
          </math>
        </kineticLaw>
      </reaction>
      <reaction id="mwd0d93379_4fb1_452f_9508_dbafa8256129" name="reaction_139" reversible="false" fast="false">
        <listOfReactants>
          <speciesReference species="mw9c531983_98be_4694_90f1_be0532758de0" stoichiometry="1"/>
        </listOfReactants>
        <kineticLaw>
          <math xmlns="http://www.w3.org/1998/Math/MathML">
            <apply>
              <divide/>
              <apply>
                <divide/>
                <apply>
                  <times/>
                  <ci> mwedd8bd20_279b_4f9c_b943_aa51a2d009e9 </ci>
                  <ci> mw9c531983_98be_4694_90f1_be0532758de0 </ci>
                </apply>
                <ci> mwc2ce1b3b_3202_400f_949f_8f8c1c3f864a </ci>
              </apply>
              <ci> mwd5459f08_9a6a_47e9_97a7_f3204fae6f8b </ci>
            </apply>
          </math>
        </kineticLaw>
      </reaction>
      <reaction id="mw70d4a39f_8188_49c1_9005_4d3f75f96507" name="reaction_140" reversible="false" fast="false">
        <listOfProducts>
          <speciesReference species="mw3111e7a0_aa87_4474_b2dd_ee526627197f" stoichiometry="1"/>
        </listOfProducts>
        <kineticLaw>
          <math xmlns="http://www.w3.org/1998/Math/MathML">
            <apply>
              <divide/>
              <apply>
                <times/>
                <ci> mwedd8bd20_279b_4f9c_b943_aa51a2d009e9 </ci>
                <ci> mw3658e075_b59e_4cdb_acd3_ebc43a7dff24 </ci>
              </apply>
              <ci> mwf32b5125_a2b6_4612_b376_c03e0a516c07 </ci>
            </apply>
          </math>
        </kineticLaw>
      </reaction>
      <reaction id="mwe22f0aa9_80da_4820_b522_1f558d7e9446" name="reaction_141" reversible="false" fast="false">
        <listOfReactants>
          <speciesReference species="mw3658e075_b59e_4cdb_acd3_ebc43a7dff24" stoichiometry="1"/>
        </listOfReactants>
        <kineticLaw>
          <math xmlns="http://www.w3.org/1998/Math/MathML">
            <apply>
              <divide/>
              <apply>
                <times/>
                <ci> mwedd8bd20_279b_4f9c_b943_aa51a2d009e9 </ci>
                <ci> mw3658e075_b59e_4cdb_acd3_ebc43a7dff24 </ci>
              </apply>
              <ci> mwd5459f08_9a6a_47e9_97a7_f3204fae6f8b </ci>
            </apply>
          </math>
        </kineticLaw>
      </reaction>
      <reaction id="mwa3266290_f6fa_42d2_a48e_15974a6835a9" name="reaction_142" reversible="false" fast="false">
        <listOfProducts>
          <speciesReference species="mw01b56fab_eabc_4966_a450_d7666218bb4e" stoichiometry="1"/>
        </listOfProducts>
        <kineticLaw>
          <math xmlns="http://www.w3.org/1998/Math/MathML">
            <apply>
              <divide/>
              <apply>
                <times/>
                <ci> mwedd8bd20_279b_4f9c_b943_aa51a2d009e9 </ci>
                <ci> mwf6268c13_2c61_428f_8f75_3996aceee13a </ci>
              </apply>
              <ci> mwf32b5125_a2b6_4612_b376_c03e0a516c07 </ci>
            </apply>
          </math>
        </kineticLaw>
      </reaction>
      <reaction id="mw8d1bcc6a_7fdf_48c7_b807_1e1b9e6ff2a6" name="reaction_143" reversible="false" fast="false">
        <listOfReactants>
          <speciesReference species="mwf6268c13_2c61_428f_8f75_3996aceee13a" stoichiometry="1"/>
        </listOfReactants>
        <kineticLaw>
          <math xmlns="http://www.w3.org/1998/Math/MathML">
            <apply>
              <divide/>
              <apply>
                <times/>
                <ci> mwedd8bd20_279b_4f9c_b943_aa51a2d009e9 </ci>
                <ci> mwf6268c13_2c61_428f_8f75_3996aceee13a </ci>
              </apply>
              <ci> mwd5459f08_9a6a_47e9_97a7_f3204fae6f8b </ci>
            </apply>
          </math>
        </kineticLaw>
      </reaction>
      <reaction id="mwc0c07e5e_d581_4e8c_980c_fd255b9e83a1" name="reaction_144" reversible="false" fast="false">
        <listOfReactants>
          <speciesReference species="mw3111e7a0_aa87_4474_b2dd_ee526627197f" stoichiometry="1"/>
        </listOfReactants>
        <kineticLaw>
          <math xmlns="http://www.w3.org/1998/Math/MathML">
            <apply>
              <divide/>
              <apply>
                <times/>
                <ci> mw4171ef1c_021f_463a_9ea9_fbcd3a54ff67 </ci>
                <ci> mw3111e7a0_aa87_4474_b2dd_ee526627197f </ci>
              </apply>
              <ci> mwf32b5125_a2b6_4612_b376_c03e0a516c07 </ci>
            </apply>
          </math>
        </kineticLaw>
      </reaction>
      <reaction id="mw6d8da6ae_f8a3_40b3_9c17_546e5502d48b" name="reaction_145" reversible="false" fast="false">
        <listOfReactants>
          <speciesReference species="mwc92650c5_8b8a_4f42_8866_0319b56c86eb" stoichiometry="1"/>
        </listOfReactants>
        <kineticLaw>
          <math xmlns="http://www.w3.org/1998/Math/MathML">
            <apply>
              <times/>
              <ci> mw39326685_e8c1_49d3_9473_0780abd35172 </ci>
              <ci> mwc92650c5_8b8a_4f42_8866_0319b56c86eb </ci>
            </apply>
          </math>
        </kineticLaw>
      </reaction>
      <reaction id="mw9a136344_0ce6_4baf_92b6_87aba993620a" reversible="false" fast="false">
        <listOfReactants>
          <speciesReference species="mw7340a83e_fe1a_4e81_83ca_cf1bf5ba51fb" stoichiometry="1"/>
        </listOfReactants>
        <kineticLaw>
          <math xmlns="http://www.w3.org/1998/Math/MathML">
            <apply>
              <times/>
              <ci> mw39326685_e8c1_49d3_9473_0780abd35172 </ci>
              <ci> mw7340a83e_fe1a_4e81_83ca_cf1bf5ba51fb </ci>
            </apply>
          </math>
        </kineticLaw>
      </reaction>
      <reaction id="mw830b00e7_2eaf_4e4f_8523_4638ef0ca962" reversible="false" fast="false">
        <listOfReactants>
          <speciesReference species="mw2ad6f6f8_8382_4e14_9ee8_3dc366f3d1b7" stoichiometry="1"/>
        </listOfReactants>
        <kineticLaw>
          <math xmlns="http://www.w3.org/1998/Math/MathML">
            <apply>
              <times/>
              <ci> mw39326685_e8c1_49d3_9473_0780abd35172 </ci>
              <ci> mw2ad6f6f8_8382_4e14_9ee8_3dc366f3d1b7 </ci>
            </apply>
          </math>
        </kineticLaw>
      </reaction>
      <reaction id="mw0a914d71_dd3b_4e9c_b5b4_32c1c5e3bad4" reversible="false" fast="false">
        <listOfReactants>
          <speciesReference species="mw457462c3_a3b0_4d01_83a9_ad14bd131b27" stoichiometry="1"/>
          <speciesReference species="mwef39a6c5_9bd5_4b71_be82_01dc3ffb703a" stoichiometry="1"/>
        </listOfReactants>
        <listOfProducts>
          <speciesReference species="mw2ad6f6f8_8382_4e14_9ee8_3dc366f3d1b7" stoichiometry="1"/>
        </listOfProducts>
        <kineticLaw>
          <math xmlns="http://www.w3.org/1998/Math/MathML">
            <apply>
              <minus/>
              <apply>
                <times/>
                <ci> mw01b540a9_14db_43e9_a07e_8ab627172495 </ci>
                <ci> mw457462c3_a3b0_4d01_83a9_ad14bd131b27 </ci>
                <ci> mwef39a6c5_9bd5_4b71_be82_01dc3ffb703a </ci>
              </apply>
              <apply>
                <times/>
                <ci> mwf64ecfe5_9cf0_49c8_a79c_77652de3f9b0 </ci>
                <ci> mw2ad6f6f8_8382_4e14_9ee8_3dc366f3d1b7 </ci>
              </apply>
            </apply>
          </math>
        </kineticLaw>
      </reaction>
      <reaction id="mw4ed3ac61_de2e_40c2_8272_a1e5168f36ea" reversible="false" fast="false">
        <listOfReactants>
          <speciesReference species="mw54716a13_240b_45bb_b47e_f9650c7b08d4" stoichiometry="1"/>
          <speciesReference species="mw49c1d18c_d676_4218_b8b7_6477d4846e7e" stoichiometry="1"/>
        </listOfReactants>
        <listOfProducts>
          <speciesReference species="mw2ad6f6f8_8382_4e14_9ee8_3dc366f3d1b7" stoichiometry="1"/>
        </listOfProducts>
        <kineticLaw>
          <math xmlns="http://www.w3.org/1998/Math/MathML">
            <apply>
              <minus/>
              <apply>
                <times/>
                <ci> mwa1f90cd5_04a4_4174_abc1_4c95d2fce974 </ci>
                <ci> mw49c1d18c_d676_4218_b8b7_6477d4846e7e </ci>
                <ci> mw54716a13_240b_45bb_b47e_f9650c7b08d4 </ci>
              </apply>
              <apply>
                <times/>
                <ci> mw5d6ef4f1_9786_4903_9de9_d12dcb2327ce </ci>
                <ci> mw2ad6f6f8_8382_4e14_9ee8_3dc366f3d1b7 </ci>
              </apply>
            </apply>
          </math>
        </kineticLaw>
      </reaction>
      <reaction id="mw2e9887ea_efa7_4710_87d7_1181e9617b72" reversible="false" fast="false">
        <listOfReactants>
          <speciesReference species="mw49c1d18c_d676_4218_b8b7_6477d4846e7e" stoichiometry="1"/>
        </listOfReactants>
        <kineticLaw>
          <math xmlns="http://www.w3.org/1998/Math/MathML">
            <apply>
              <times/>
              <ci> mw39326685_e8c1_49d3_9473_0780abd35172 </ci>
              <ci> mw49c1d18c_d676_4218_b8b7_6477d4846e7e </ci>
            </apply>
          </math>
        </kineticLaw>
      </reaction>
      <reaction id="mw67deb458_a368_4d7a_ba55_12f0e89949d3" reversible="false" fast="false">
        <listOfReactants>
          <speciesReference species="mwbdfd76e0_670d_4b93_a71d_cf8529c5106d" stoichiometry="1"/>
        </listOfReactants>
        <kineticLaw>
          <math xmlns="http://www.w3.org/1998/Math/MathML">
            <apply>
              <times/>
              <ci> mw39326685_e8c1_49d3_9473_0780abd35172 </ci>
              <ci> mwbdfd76e0_670d_4b93_a71d_cf8529c5106d </ci>
            </apply>
          </math>
        </kineticLaw>
      </reaction>
      <reaction id="mw01f62841_de13_4808_8a43_0eac678d42dc" reversible="false" fast="false">
        <listOfReactants>
          <speciesReference species="mw79552566_5afa_4195_b19c_7884b738012e" stoichiometry="1"/>
          <speciesReference species="mw49c1d18c_d676_4218_b8b7_6477d4846e7e" stoichiometry="1"/>
        </listOfReactants>
        <listOfProducts>
          <speciesReference species="mwbdfd76e0_670d_4b93_a71d_cf8529c5106d" stoichiometry="1"/>
        </listOfProducts>
        <kineticLaw>
          <math xmlns="http://www.w3.org/1998/Math/MathML">
            <apply>
              <minus/>
              <apply>
                <times/>
                <ci> mw9db86062_f2f9_42a6_b734_d2b1edc7bc4e </ci>
                <ci> mw79552566_5afa_4195_b19c_7884b738012e </ci>
                <ci> mw49c1d18c_d676_4218_b8b7_6477d4846e7e </ci>
              </apply>
              <apply>
                <times/>
                <ci> mw9290b39e_8ac1_41a4_945f_6c9880460301 </ci>
                <ci> mwbdfd76e0_670d_4b93_a71d_cf8529c5106d </ci>
              </apply>
            </apply>
          </math>
        </kineticLaw>
      </reaction>
      <reaction id="mwf9083b8f_ff40_4425_8afe_57f9ec63a468" reversible="false" fast="false">
        <listOfReactants>
          <speciesReference species="mwef39a6c5_9bd5_4b71_be82_01dc3ffb703a" stoichiometry="1"/>
          <speciesReference species="mwec78e8a1_7e98_460e_a322_36deb7305b47" stoichiometry="1"/>
        </listOfReactants>
        <listOfProducts>
          <speciesReference species="mwbdfd76e0_670d_4b93_a71d_cf8529c5106d" stoichiometry="1"/>
        </listOfProducts>
        <kineticLaw>
          <math xmlns="http://www.w3.org/1998/Math/MathML">
            <apply>
              <minus/>
              <apply>
                <times/>
                <ci> mw01b540a9_14db_43e9_a07e_8ab627172495 </ci>
                <ci> mwec78e8a1_7e98_460e_a322_36deb7305b47 </ci>
                <ci> mwef39a6c5_9bd5_4b71_be82_01dc3ffb703a </ci>
              </apply>
              <apply>
                <times/>
                <ci> mwf64ecfe5_9cf0_49c8_a79c_77652de3f9b0 </ci>
                <ci> mwbdfd76e0_670d_4b93_a71d_cf8529c5106d </ci>
              </apply>
            </apply>
          </math>
        </kineticLaw>
      </reaction>
      <reaction id="mwafba0bad_9ae9_4c80_951f_dc111bcb296a" reversible="false" fast="false">
        <listOfReactants>
          <speciesReference species="mw54716a13_240b_45bb_b47e_f9650c7b08d4" stoichiometry="1"/>
        </listOfReactants>
        <kineticLaw>
          <math xmlns="http://www.w3.org/1998/Math/MathML">
            <apply>
              <minus/>
              <apply>
                <times/>
                <apply>
                  <divide/>
                  <apply>
                    <times/>
                    <ci> mwa1f90cd5_04a4_4174_abc1_4c95d2fce974 </ci>
                    <ci> mwcd4854b0_0d05_4fb4_b455_bf7e17438f59 </ci>
                  </apply>
                  <ci> mw533c3f12_a795_4bbc_9a36_ddc5f60b7747 </ci>
                </apply>
                <ci> mw54716a13_240b_45bb_b47e_f9650c7b08d4 </ci>
              </apply>
              <apply>
                <times/>
                <ci> mw5d6ef4f1_9786_4903_9de9_d12dcb2327ce </ci>
                <ci> mw457462c3_a3b0_4d01_83a9_ad14bd131b27 </ci>
              </apply>
            </apply>
          </math>
        </kineticLaw>
      </reaction>
      <reaction id="mwa258ae61_1262_4842_ab5d_7100e0b745f5" reversible="false" fast="false">
        <listOfReactants>
          <speciesReference species="mwcd4854b0_0d05_4fb4_b455_bf7e17438f59" stoichiometry="1"/>
        </listOfReactants>
        <kineticLaw>
          <math xmlns="http://www.w3.org/1998/Math/MathML">
            <apply>
              <times/>
              <apply>
                <minus/>
                <apply>
                  <times/>
                  <apply>
                    <divide/>
                    <apply>
                      <times/>
                      <ci> mwa1f90cd5_04a4_4174_abc1_4c95d2fce974 </ci>
                      <ci> mwcd4854b0_0d05_4fb4_b455_bf7e17438f59 </ci>
                    </apply>
                    <ci> mw533c3f12_a795_4bbc_9a36_ddc5f60b7747 </ci>
                  </apply>
                  <ci> mw54716a13_240b_45bb_b47e_f9650c7b08d4 </ci>
                </apply>
                <apply>
                  <times/>
                  <ci> mw5d6ef4f1_9786_4903_9de9_d12dcb2327ce </ci>
                  <ci> mw457462c3_a3b0_4d01_83a9_ad14bd131b27 </ci>
                </apply>
              </apply>
              <ci> mw533c3f12_a795_4bbc_9a36_ddc5f60b7747 </ci>
            </apply>
          </math>
        </kineticLaw>
      </reaction>
      <reaction id="mw99f78678_9526_4868_acab_6e9c7cd07e9a" reversible="false" fast="false">
        <listOfProducts>
          <speciesReference species="mw457462c3_a3b0_4d01_83a9_ad14bd131b27" stoichiometry="1"/>
        </listOfProducts>
        <kineticLaw>
          <math xmlns="http://www.w3.org/1998/Math/MathML">
            <apply>
              <minus/>
              <apply>
                <times/>
                <apply>
                  <divide/>
                  <apply>
                    <times/>
                    <ci> mwa1f90cd5_04a4_4174_abc1_4c95d2fce974 </ci>
                    <ci> mwcd4854b0_0d05_4fb4_b455_bf7e17438f59 </ci>
                  </apply>
                  <ci> mw533c3f12_a795_4bbc_9a36_ddc5f60b7747 </ci>
                </apply>
                <ci> mw54716a13_240b_45bb_b47e_f9650c7b08d4 </ci>
              </apply>
              <apply>
                <times/>
                <ci> mw5d6ef4f1_9786_4903_9de9_d12dcb2327ce </ci>
                <ci> mw457462c3_a3b0_4d01_83a9_ad14bd131b27 </ci>
              </apply>
            </apply>
          </math>
        </kineticLaw>
      </reaction>
      <reaction id="mw4609e61b_dcb1_4600_b2e1_0e049db78852" reversible="false" fast="false">
        <listOfReactants>
          <speciesReference species="mwcd4854b0_0d05_4fb4_b455_bf7e17438f59" stoichiometry="1"/>
        </listOfReactants>
        <kineticLaw>
          <math xmlns="http://www.w3.org/1998/Math/MathML">
            <apply>
              <times/>
              <apply>
                <minus/>
                <apply>
                  <times/>
                  <apply>
                    <divide/>
                    <apply>
                      <times/>
                      <ci> mw01b540a9_14db_43e9_a07e_8ab627172495 </ci>
                      <ci> mwcd4854b0_0d05_4fb4_b455_bf7e17438f59 </ci>
                    </apply>
                    <ci> mw533c3f12_a795_4bbc_9a36_ddc5f60b7747 </ci>
                  </apply>
                  <ci> mwef39a6c5_9bd5_4b71_be82_01dc3ffb703a </ci>
                </apply>
                <apply>
                  <times/>
                  <ci> mwf64ecfe5_9cf0_49c8_a79c_77652de3f9b0 </ci>
                  <ci> mw49c1d18c_d676_4218_b8b7_6477d4846e7e </ci>
                </apply>
              </apply>
              <ci> mw533c3f12_a795_4bbc_9a36_ddc5f60b7747 </ci>
            </apply>
          </math>
        </kineticLaw>
      </reaction>
      <reaction id="mw6b7e57a5_0a54_4abb_aa5b_9abc38412684" reversible="false" fast="false">
        <listOfReactants>
          <speciesReference species="mwef39a6c5_9bd5_4b71_be82_01dc3ffb703a" stoichiometry="1"/>
        </listOfReactants>
        <kineticLaw>
          <math xmlns="http://www.w3.org/1998/Math/MathML">
            <apply>
              <minus/>
              <apply>
                <times/>
                <apply>
                  <divide/>
                  <apply>
                    <times/>
                    <ci> mw01b540a9_14db_43e9_a07e_8ab627172495 </ci>
                    <ci> mwcd4854b0_0d05_4fb4_b455_bf7e17438f59 </ci>
                  </apply>
                  <ci> mw533c3f12_a795_4bbc_9a36_ddc5f60b7747 </ci>
                </apply>
                <ci> mwef39a6c5_9bd5_4b71_be82_01dc3ffb703a </ci>
              </apply>
              <apply>
                <times/>
                <ci> mwf64ecfe5_9cf0_49c8_a79c_77652de3f9b0 </ci>
                <ci> mw49c1d18c_d676_4218_b8b7_6477d4846e7e </ci>
              </apply>
            </apply>
          </math>
        </kineticLaw>
      </reaction>
      <reaction id="mw4d7f178e_1a1f_4885_8bfb_a016ca14c40b" reversible="false" fast="false">
        <listOfProducts>
          <speciesReference species="mw49c1d18c_d676_4218_b8b7_6477d4846e7e" stoichiometry="1"/>
        </listOfProducts>
        <kineticLaw>
          <math xmlns="http://www.w3.org/1998/Math/MathML">
            <apply>
              <minus/>
              <apply>
                <times/>
                <apply>
                  <divide/>
                  <apply>
                    <times/>
                    <ci> mw01b540a9_14db_43e9_a07e_8ab627172495 </ci>
                    <ci> mwcd4854b0_0d05_4fb4_b455_bf7e17438f59 </ci>
                  </apply>
                  <ci> mw533c3f12_a795_4bbc_9a36_ddc5f60b7747 </ci>
                </apply>
                <ci> mwef39a6c5_9bd5_4b71_be82_01dc3ffb703a </ci>
              </apply>
              <apply>
                <times/>
                <ci> mwf64ecfe5_9cf0_49c8_a79c_77652de3f9b0 </ci>
                <ci> mw49c1d18c_d676_4218_b8b7_6477d4846e7e </ci>
              </apply>
            </apply>
          </math>
        </kineticLaw>
      </reaction>
      <reaction id="mwb8812353_674a_4b37_bcc3_0c0243a14c73" reversible="false" fast="false">
        <listOfReactants>
          <speciesReference species="mwcd4854b0_0d05_4fb4_b455_bf7e17438f59" stoichiometry="1"/>
        </listOfReactants>
        <kineticLaw>
          <math xmlns="http://www.w3.org/1998/Math/MathML">
            <apply>
              <times/>
              <apply>
                <minus/>
                <apply>
                  <times/>
                  <apply>
                    <divide/>
                    <apply>
                      <times/>
                      <ci> mw9db86062_f2f9_42a6_b734_d2b1edc7bc4e </ci>
                      <ci> mwcd4854b0_0d05_4fb4_b455_bf7e17438f59 </ci>
                    </apply>
                    <ci> mw533c3f12_a795_4bbc_9a36_ddc5f60b7747 </ci>
                  </apply>
                  <ci> mw79552566_5afa_4195_b19c_7884b738012e </ci>
                </apply>
                <apply>
                  <times/>
                  <ci> mw9290b39e_8ac1_41a4_945f_6c9880460301 </ci>
                  <ci> mwec78e8a1_7e98_460e_a322_36deb7305b47 </ci>
                </apply>
              </apply>
              <ci> mw533c3f12_a795_4bbc_9a36_ddc5f60b7747 </ci>
            </apply>
          </math>
        </kineticLaw>
      </reaction>
      <reaction id="mw5ac7409d_ba6e_4116_9b13_14294e1f8c87" reversible="false" fast="false">
        <listOfReactants>
          <speciesReference species="mw79552566_5afa_4195_b19c_7884b738012e" stoichiometry="1"/>
        </listOfReactants>
        <kineticLaw>
          <math xmlns="http://www.w3.org/1998/Math/MathML">
            <apply>
              <minus/>
              <apply>
                <times/>
                <apply>
                  <divide/>
                  <apply>
                    <times/>
                    <ci> mw9db86062_f2f9_42a6_b734_d2b1edc7bc4e </ci>
                    <ci> mwcd4854b0_0d05_4fb4_b455_bf7e17438f59 </ci>
                  </apply>
                  <ci> mw533c3f12_a795_4bbc_9a36_ddc5f60b7747 </ci>
                </apply>
                <ci> mw79552566_5afa_4195_b19c_7884b738012e </ci>
              </apply>
              <apply>
                <times/>
                <ci> mw9290b39e_8ac1_41a4_945f_6c9880460301 </ci>
                <ci> mwec78e8a1_7e98_460e_a322_36deb7305b47 </ci>
              </apply>
            </apply>
          </math>
        </kineticLaw>
      </reaction>
      <reaction id="mw6af76a3c_002b_4896_8b39_3f3d2bc56379" reversible="false" fast="false">
        <listOfProducts>
          <speciesReference species="mwec78e8a1_7e98_460e_a322_36deb7305b47" stoichiometry="1"/>
        </listOfProducts>
        <kineticLaw>
          <math xmlns="http://www.w3.org/1998/Math/MathML">
            <apply>
              <minus/>
              <apply>
                <times/>
                <apply>
                  <divide/>
                  <apply>
                    <times/>
                    <ci> mw9db86062_f2f9_42a6_b734_d2b1edc7bc4e </ci>
                    <ci> mwcd4854b0_0d05_4fb4_b455_bf7e17438f59 </ci>
                  </apply>
                  <ci> mw533c3f12_a795_4bbc_9a36_ddc5f60b7747 </ci>
                </apply>
                <ci> mw79552566_5afa_4195_b19c_7884b738012e </ci>
              </apply>
              <apply>
                <times/>
                <ci> mw9290b39e_8ac1_41a4_945f_6c9880460301 </ci>
                <ci> mwec78e8a1_7e98_460e_a322_36deb7305b47 </ci>
              </apply>
            </apply>
          </math>
        </kineticLaw>
      </reaction>
      <reaction id="mw0b8c4bf2_bea2_447a_9ff1_f53eb5ac5176" reversible="false" fast="false">
        <listOfReactants>
          <speciesReference species="mwef39a6c5_9bd5_4b71_be82_01dc3ffb703a" stoichiometry="1"/>
        </listOfReactants>
        <kineticLaw>
          <math xmlns="http://www.w3.org/1998/Math/MathML">
            <apply>
              <times/>
              <ci> mw39326685_e8c1_49d3_9473_0780abd35172 </ci>
              <ci> mwef39a6c5_9bd5_4b71_be82_01dc3ffb703a </ci>
            </apply>
          </math>
        </kineticLaw>
      </reaction>
      <reaction id="mw5cb5bb8f_db08_4c5b_a63d_433624d640ac" reversible="false" fast="false">
        <listOfReactants>
          <speciesReference species="mw148a5fb5_f419_4b3d_b650_288e3a666c5b" stoichiometry="1"/>
        </listOfReactants>
        <listOfProducts>
          <speciesReference species="mwcd4854b0_0d05_4fb4_b455_bf7e17438f59" stoichiometry="1"/>
        </listOfProducts>
        <kineticLaw>
          <math xmlns="http://www.w3.org/1998/Math/MathML">
            <apply>
              <minus/>
              <apply>
                <divide/>
                <apply>
                  <times/>
                  <apply>
                    <divide/>
                    <apply>
                      <times/>
                      <ci> mw6434e893_6683_41db_ba45_9de0f34f7c93 </ci>
                      <ci> mw04b78da7_666c_4110_803d_af52df5279f5 </ci>
                      <apply>
                        <plus/>
                        <ci> mwe2f3f09e_4bde_4dcf_bf44_480259047d53 </ci>
                        <ci> mw8acffbf4_6705_4a9a_9154_d1ced3cfb011 </ci>
                      </apply>
                    </apply>
                    <apply>
                      <plus/>
                      <apply>
                        <minus/>
                        <ci> mw6434e893_6683_41db_ba45_9de0f34f7c93 </ci>
                        <ci> mw04b78da7_666c_4110_803d_af52df5279f5 </ci>
                      </apply>
                      <apply>
                        <times/>
                        <ci> mw04b78da7_666c_4110_803d_af52df5279f5 </ci>
                        <apply>
                          <plus/>
                          <ci> mwe2f3f09e_4bde_4dcf_bf44_480259047d53 </ci>
                          <ci> mw8acffbf4_6705_4a9a_9154_d1ced3cfb011 </ci>
                        </apply>
                      </apply>
                    </apply>
                  </apply>
                  <ci> mw148a5fb5_f419_4b3d_b650_288e3a666c5b </ci>
                </apply>
                <ci> mwf32b5125_a2b6_4612_b376_c03e0a516c07 </ci>
              </apply>
              <apply>
                <divide/>
                <apply>
                  <times/>
                  <apply>
                    <divide/>
                    <apply>
                      <times/>
                      <apply>
                        <minus/>
                        <ci> mw6434e893_6683_41db_ba45_9de0f34f7c93 </ci>
                        <ci> mw04b78da7_666c_4110_803d_af52df5279f5 </ci>
                      </apply>
                      <ci> mw04b78da7_666c_4110_803d_af52df5279f5 </ci>
                      <ci> mwe2f3f09e_4bde_4dcf_bf44_480259047d53 </ci>
                    </apply>
                    <apply>
                      <plus/>
                      <apply>
                        <minus/>
                        <ci> mw6434e893_6683_41db_ba45_9de0f34f7c93 </ci>
                        <ci> mw04b78da7_666c_4110_803d_af52df5279f5 </ci>
                      </apply>
                      <apply>
                        <times/>
                        <ci> mw04b78da7_666c_4110_803d_af52df5279f5 </ci>
                        <apply>
                          <plus/>
                          <ci> mwe2f3f09e_4bde_4dcf_bf44_480259047d53 </ci>
                          <ci> mw8acffbf4_6705_4a9a_9154_d1ced3cfb011 </ci>
                        </apply>
                      </apply>
                    </apply>
                  </apply>
                  <ci> mwcd4854b0_0d05_4fb4_b455_bf7e17438f59 </ci>
                </apply>
                <ci> mw533c3f12_a795_4bbc_9a36_ddc5f60b7747 </ci>
              </apply>
            </apply>
          </math>
        </kineticLaw>
      </reaction>
      <reaction id="mwf118b6f5_0d1c_4ced_b936_0b340bd40e09" reversible="false" fast="false">
        <listOfProducts>
          <speciesReference species="mw79552566_5afa_4195_b19c_7884b738012e" stoichiometry="1"/>
        </listOfProducts>
        <kineticLaw>
          <math xmlns="http://www.w3.org/1998/Math/MathML">
            <apply>
              <divide/>
              <apply>
                <minus/>
                <apply>
                  <times/>
                  <apply>
                    <divide/>
                    <apply>
                      <times/>
                      <ci> mw6434e893_6683_41db_ba45_9de0f34f7c93 </ci>
                      <ci> mw04b78da7_666c_4110_803d_af52df5279f5 </ci>
                      <apply>
                        <plus/>
                        <ci> mw8e249bfc_e788_4a95_a2e3_30f980338ad9 </ci>
                        <ci> mwe1ed144b_e9c3_4c60_91a3_2c278f82886f </ci>
                      </apply>
                    </apply>
                    <apply>
                      <plus/>
                      <apply>
                        <minus/>
                        <ci> mw6434e893_6683_41db_ba45_9de0f34f7c93 </ci>
                        <ci> mw04b78da7_666c_4110_803d_af52df5279f5 </ci>
                      </apply>
                      <apply>
                        <times/>
                        <ci> mw04b78da7_666c_4110_803d_af52df5279f5 </ci>
                        <apply>
                          <plus/>
                          <ci> mw8e249bfc_e788_4a95_a2e3_30f980338ad9 </ci>
                          <ci> mwe1ed144b_e9c3_4c60_91a3_2c278f82886f </ci>
                        </apply>
                      </apply>
                    </apply>
                  </apply>
                  <ci> mw01b56fab_eabc_4966_a450_d7666218bb4e </ci>
                </apply>
                <apply>
                  <times/>
                  <apply>
                    <divide/>
                    <apply>
                      <times/>
                      <apply>
                        <minus/>
                        <ci> mw6434e893_6683_41db_ba45_9de0f34f7c93 </ci>
                        <ci> mw04b78da7_666c_4110_803d_af52df5279f5 </ci>
                      </apply>
                      <ci> mw04b78da7_666c_4110_803d_af52df5279f5 </ci>
                      <ci> mw8e249bfc_e788_4a95_a2e3_30f980338ad9 </ci>
                    </apply>
                    <apply>
                      <plus/>
                      <apply>
                        <minus/>
                        <ci> mw6434e893_6683_41db_ba45_9de0f34f7c93 </ci>
                        <ci> mw04b78da7_666c_4110_803d_af52df5279f5 </ci>
                      </apply>
                      <apply>
                        <times/>
                        <ci> mw04b78da7_666c_4110_803d_af52df5279f5 </ci>
                        <apply>
                          <plus/>
                          <ci> mw8e249bfc_e788_4a95_a2e3_30f980338ad9 </ci>
                          <ci> mwe1ed144b_e9c3_4c60_91a3_2c278f82886f </ci>
                        </apply>
                      </apply>
                    </apply>
                  </apply>
                  <ci> mw79552566_5afa_4195_b19c_7884b738012e </ci>
                </apply>
              </apply>
              <ci> mw533c3f12_a795_4bbc_9a36_ddc5f60b7747 </ci>
            </apply>
          </math>
        </kineticLaw>
      </reaction>
      <reaction id="mwc03ad75d_11bd_4ef5_b51a_9dc57467f62a" reversible="false" fast="false">
        <listOfProducts>
          <speciesReference species="mw457462c3_a3b0_4d01_83a9_ad14bd131b27" stoichiometry="1"/>
        </listOfProducts>
        <kineticLaw>
          <math xmlns="http://www.w3.org/1998/Math/MathML">
            <apply>
              <divide/>
              <apply>
                <times/>
                <apply>
                  <divide/>
                  <apply>
                    <times/>
                    <ci> mw6434e893_6683_41db_ba45_9de0f34f7c93 </ci>
                    <ci> mwb52851d8_ff82_4064_9b07_2e2cfb239311 </ci>
                  </apply>
                  <apply>
                    <plus/>
                    <ci> mw6434e893_6683_41db_ba45_9de0f34f7c93 </ci>
                    <ci> mwb52851d8_ff82_4064_9b07_2e2cfb239311 </ci>
                  </apply>
                </apply>
                <ci> mw4021d56a_5a61_4251_851d_c01568e9de5c </ci>
              </apply>
              <ci> mw533c3f12_a795_4bbc_9a36_ddc5f60b7747 </ci>
            </apply>
          </math>
        </kineticLaw>
      </reaction>
      <reaction id="mw0047854a_ef11_428a_be54_f297d6e08226" reversible="false" fast="false">
        <listOfProducts>
          <speciesReference species="mw54716a13_240b_45bb_b47e_f9650c7b08d4" stoichiometry="1"/>
        </listOfProducts>
        <kineticLaw>
          <math xmlns="http://www.w3.org/1998/Math/MathML">
            <apply>
              <divide/>
              <apply>
                <times/>
                <apply>
                  <divide/>
                  <apply>
                    <times/>
                    <ci> mw6434e893_6683_41db_ba45_9de0f34f7c93 </ci>
                    <ci> mwb52851d8_ff82_4064_9b07_2e2cfb239311 </ci>
                  </apply>
                  <apply>
                    <plus/>
                    <ci> mw6434e893_6683_41db_ba45_9de0f34f7c93 </ci>
                    <ci> mwb52851d8_ff82_4064_9b07_2e2cfb239311 </ci>
                  </apply>
                </apply>
                <ci> mwa2f74ff1_e307_4490_be38_39450afa2b33 </ci>
              </apply>
              <ci> mw533c3f12_a795_4bbc_9a36_ddc5f60b7747 </ci>
            </apply>
          </math>
        </kineticLaw>
      </reaction>
      <reaction id="mwb8992494_2baf_47c8_bb5b_d2f30a06ea0f" reversible="false" fast="false">
        <listOfProducts>
          <speciesReference species="mwef39a6c5_9bd5_4b71_be82_01dc3ffb703a" stoichiometry="1"/>
        </listOfProducts>
        <kineticLaw>
          <math xmlns="http://www.w3.org/1998/Math/MathML">
            <apply>
              <divide/>
              <apply>
                <times/>
                <apply>
                  <divide/>
                  <apply>
                    <times/>
                    <ci> mw6434e893_6683_41db_ba45_9de0f34f7c93 </ci>
                    <ci> mwb52851d8_ff82_4064_9b07_2e2cfb239311 </ci>
                  </apply>
                  <apply>
                    <plus/>
                    <ci> mw6434e893_6683_41db_ba45_9de0f34f7c93 </ci>
                    <ci> mwb52851d8_ff82_4064_9b07_2e2cfb239311 </ci>
                  </apply>
                </apply>
                <ci> mw276ce109_122a_4d9c_a40f_36ee6e79a2e3 </ci>
              </apply>
              <ci> mw533c3f12_a795_4bbc_9a36_ddc5f60b7747 </ci>
            </apply>
          </math>
        </kineticLaw>
      </reaction>
      <reaction id="mwc2bfe8f8_535e_4057_80df_250f52b663ef" reversible="false" fast="false">
        <listOfProducts>
          <speciesReference species="mwec78e8a1_7e98_460e_a322_36deb7305b47" stoichiometry="1"/>
        </listOfProducts>
        <kineticLaw>
          <math xmlns="http://www.w3.org/1998/Math/MathML">
            <apply>
              <divide/>
              <apply>
                <minus/>
                <apply>
                  <times/>
                  <apply>
                    <divide/>
                    <apply>
                      <times/>
                      <ci> mw6434e893_6683_41db_ba45_9de0f34f7c93 </ci>
                      <ci> mw04b78da7_666c_4110_803d_af52df5279f5 </ci>
                      <apply>
                        <plus/>
                        <ci> mwe2f3f09e_4bde_4dcf_bf44_480259047d53 </ci>
                        <ci> mw8acffbf4_6705_4a9a_9154_d1ced3cfb011 </ci>
                      </apply>
                    </apply>
                    <apply>
                      <plus/>
                      <apply>
                        <minus/>
                        <ci> mw6434e893_6683_41db_ba45_9de0f34f7c93 </ci>
                        <ci> mw04b78da7_666c_4110_803d_af52df5279f5 </ci>
                      </apply>
                      <apply>
                        <times/>
                        <ci> mw04b78da7_666c_4110_803d_af52df5279f5 </ci>
                        <apply>
                          <plus/>
                          <ci> mwe2f3f09e_4bde_4dcf_bf44_480259047d53 </ci>
                          <ci> mw8acffbf4_6705_4a9a_9154_d1ced3cfb011 </ci>
                        </apply>
                      </apply>
                    </apply>
                  </apply>
                  <ci> mw3111e7a0_aa87_4474_b2dd_ee526627197f </ci>
                </apply>
                <apply>
                  <times/>
                  <apply>
                    <divide/>
                    <apply>
                      <times/>
                      <apply>
                        <minus/>
                        <ci> mw6434e893_6683_41db_ba45_9de0f34f7c93 </ci>
                        <ci> mw04b78da7_666c_4110_803d_af52df5279f5 </ci>
                      </apply>
                      <ci> mw04b78da7_666c_4110_803d_af52df5279f5 </ci>
                      <ci> mwe2f3f09e_4bde_4dcf_bf44_480259047d53 </ci>
                    </apply>
                    <apply>
                      <plus/>
                      <apply>
                        <minus/>
                        <ci> mw6434e893_6683_41db_ba45_9de0f34f7c93 </ci>
                        <ci> mw04b78da7_666c_4110_803d_af52df5279f5 </ci>
                      </apply>
                      <apply>
                        <times/>
                        <ci> mw04b78da7_666c_4110_803d_af52df5279f5 </ci>
                        <apply>
                          <plus/>
                          <ci> mwe2f3f09e_4bde_4dcf_bf44_480259047d53 </ci>
                          <ci> mw8acffbf4_6705_4a9a_9154_d1ced3cfb011 </ci>
                        </apply>
                      </apply>
                    </apply>
                  </apply>
                  <ci> mwec78e8a1_7e98_460e_a322_36deb7305b47 </ci>
                </apply>
              </apply>
              <ci> mw533c3f12_a795_4bbc_9a36_ddc5f60b7747 </ci>
            </apply>
          </math>
        </kineticLaw>
      </reaction>
      <reaction id="mwb4df348e_b7bb_4e60_b92d_5a02491cebe2" reversible="false" fast="false">
        <listOfProducts>
          <speciesReference species="mw2ad6f6f8_8382_4e14_9ee8_3dc366f3d1b7" stoichiometry="1"/>
        </listOfProducts>
        <kineticLaw>
          <math xmlns="http://www.w3.org/1998/Math/MathML">
            <apply>
              <divide/>
              <apply>
                <times/>
                <apply>
                  <divide/>
                  <apply>
                    <times/>
                    <ci> mw6434e893_6683_41db_ba45_9de0f34f7c93 </ci>
                    <ci> mwb52851d8_ff82_4064_9b07_2e2cfb239311 </ci>
                  </apply>
                  <apply>
                    <plus/>
                    <ci> mw6434e893_6683_41db_ba45_9de0f34f7c93 </ci>
                    <ci> mwb52851d8_ff82_4064_9b07_2e2cfb239311 </ci>
                  </apply>
                </apply>
                <ci> mwa9644e10_4f5d_4f87_9625_c1aa47ac6aa3 </ci>
              </apply>
              <ci> mw533c3f12_a795_4bbc_9a36_ddc5f60b7747 </ci>
            </apply>
          </math>
        </kineticLaw>
      </reaction>
      <reaction id="mwea00ab13_284c_4ce2_86cb_e71011324037" reversible="false" fast="false">
        <listOfProducts>
          <speciesReference species="mw49c1d18c_d676_4218_b8b7_6477d4846e7e" stoichiometry="1"/>
        </listOfProducts>
        <kineticLaw>
          <math xmlns="http://www.w3.org/1998/Math/MathML">
            <apply>
              <divide/>
              <apply>
                <times/>
                <apply>
                  <divide/>
                  <apply>
                    <times/>
                    <ci> mw6434e893_6683_41db_ba45_9de0f34f7c93 </ci>
                    <ci> mwb52851d8_ff82_4064_9b07_2e2cfb239311 </ci>
                  </apply>
                  <apply>
                    <plus/>
                    <ci> mw6434e893_6683_41db_ba45_9de0f34f7c93 </ci>
                    <ci> mwb52851d8_ff82_4064_9b07_2e2cfb239311 </ci>
                  </apply>
                </apply>
                <ci> mwe2f526a9_1e31_4e0e_923d_ee08ada0d89f </ci>
              </apply>
              <ci> mw533c3f12_a795_4bbc_9a36_ddc5f60b7747 </ci>
            </apply>
          </math>
        </kineticLaw>
      </reaction>
      <reaction id="mwc0f2cc6e_3fb3_41c5_976a_f103fa759a0f" reversible="false" fast="false">
        <listOfProducts>
          <speciesReference species="mwbdfd76e0_670d_4b93_a71d_cf8529c5106d" stoichiometry="1"/>
        </listOfProducts>
        <kineticLaw>
          <math xmlns="http://www.w3.org/1998/Math/MathML">
            <apply>
              <divide/>
              <apply>
                <times/>
                <apply>
                  <divide/>
                  <apply>
                    <times/>
                    <ci> mw6434e893_6683_41db_ba45_9de0f34f7c93 </ci>
                    <ci> mwb52851d8_ff82_4064_9b07_2e2cfb239311 </ci>
                  </apply>
                  <apply>
                    <plus/>
                    <ci> mw6434e893_6683_41db_ba45_9de0f34f7c93 </ci>
                    <ci> mwb52851d8_ff82_4064_9b07_2e2cfb239311 </ci>
                  </apply>
                </apply>
                <ci> mw7cc5736d_0e9a_4f69_9128_8ee5300fb4c1 </ci>
              </apply>
              <ci> mw533c3f12_a795_4bbc_9a36_ddc5f60b7747 </ci>
            </apply>
          </math>
        </kineticLaw>
      </reaction>
      <reaction id="mw80582e62_2b6f_42f6_90d7_6dc7630f7d41" reversible="false" fast="false">
        <listOfReactants>
          <speciesReference species="mwa2f74ff1_e307_4490_be38_39450afa2b33" stoichiometry="1"/>
        </listOfReactants>
        <kineticLaw>
          <math xmlns="http://www.w3.org/1998/Math/MathML">
            <apply>
              <divide/>
              <apply>
                <times/>
                <apply>
                  <divide/>
                  <apply>
                    <times/>
                    <ci> mw6434e893_6683_41db_ba45_9de0f34f7c93 </ci>
                    <ci> mwb52851d8_ff82_4064_9b07_2e2cfb239311 </ci>
                  </apply>
                  <apply>
                    <plus/>
                    <ci> mw6434e893_6683_41db_ba45_9de0f34f7c93 </ci>
                    <ci> mwb52851d8_ff82_4064_9b07_2e2cfb239311 </ci>
                  </apply>
                </apply>
                <ci> mwa2f74ff1_e307_4490_be38_39450afa2b33 </ci>
              </apply>
              <ci> mwf32b5125_a2b6_4612_b376_c03e0a516c07 </ci>
            </apply>
          </math>
        </kineticLaw>
      </reaction>
      <reaction id="mwf5ca4eb4_efb4_4410_81dd_91a486d34911" reversible="false" fast="false">
        <listOfReactants>
          <speciesReference species="mw01b56fab_eabc_4966_a450_d7666218bb4e" stoichiometry="1"/>
        </listOfReactants>
        <kineticLaw>
          <math xmlns="http://www.w3.org/1998/Math/MathML">
            <apply>
              <divide/>
              <apply>
                <minus/>
                <apply>
                  <times/>
                  <apply>
                    <divide/>
                    <apply>
                      <times/>
                      <ci> mw6434e893_6683_41db_ba45_9de0f34f7c93 </ci>
                      <ci> mw04b78da7_666c_4110_803d_af52df5279f5 </ci>
                      <apply>
                        <plus/>
                        <ci> mw8e249bfc_e788_4a95_a2e3_30f980338ad9 </ci>
                        <ci> mwe1ed144b_e9c3_4c60_91a3_2c278f82886f </ci>
                      </apply>
                    </apply>
                    <apply>
                      <plus/>
                      <apply>
                        <minus/>
                        <ci> mw6434e893_6683_41db_ba45_9de0f34f7c93 </ci>
                        <ci> mw04b78da7_666c_4110_803d_af52df5279f5 </ci>
                      </apply>
                      <apply>
                        <times/>
                        <ci> mw04b78da7_666c_4110_803d_af52df5279f5 </ci>
                        <apply>
                          <plus/>
                          <ci> mw8e249bfc_e788_4a95_a2e3_30f980338ad9 </ci>
                          <ci> mwe1ed144b_e9c3_4c60_91a3_2c278f82886f </ci>
                        </apply>
                      </apply>
                    </apply>
                  </apply>
                  <ci> mw01b56fab_eabc_4966_a450_d7666218bb4e </ci>
                </apply>
                <apply>
                  <times/>
                  <apply>
                    <divide/>
                    <apply>
                      <times/>
                      <apply>
                        <minus/>
                        <ci> mw6434e893_6683_41db_ba45_9de0f34f7c93 </ci>
                        <ci> mw04b78da7_666c_4110_803d_af52df5279f5 </ci>
                      </apply>
                      <ci> mw04b78da7_666c_4110_803d_af52df5279f5 </ci>
                      <ci> mw8e249bfc_e788_4a95_a2e3_30f980338ad9 </ci>
                    </apply>
                    <apply>
                      <plus/>
                      <apply>
                        <minus/>
                        <ci> mw6434e893_6683_41db_ba45_9de0f34f7c93 </ci>
                        <ci> mw04b78da7_666c_4110_803d_af52df5279f5 </ci>
                      </apply>
                      <apply>
                        <times/>
                        <ci> mw04b78da7_666c_4110_803d_af52df5279f5 </ci>
                        <apply>
                          <plus/>
                          <ci> mw8e249bfc_e788_4a95_a2e3_30f980338ad9 </ci>
                          <ci> mwe1ed144b_e9c3_4c60_91a3_2c278f82886f </ci>
                        </apply>
                      </apply>
                    </apply>
                  </apply>
                  <ci> mw79552566_5afa_4195_b19c_7884b738012e </ci>
                </apply>
              </apply>
              <ci> mwf32b5125_a2b6_4612_b376_c03e0a516c07 </ci>
            </apply>
          </math>
        </kineticLaw>
      </reaction>
      <reaction id="mw4d96d46b_efca_4501_906b_4bbdd5be2051" reversible="false" fast="false">
        <listOfReactants>
          <speciesReference species="mw4021d56a_5a61_4251_851d_c01568e9de5c" stoichiometry="1"/>
        </listOfReactants>
        <kineticLaw>
          <math xmlns="http://www.w3.org/1998/Math/MathML">
            <apply>
              <divide/>
              <apply>
                <times/>
                <apply>
                  <divide/>
                  <apply>
                    <times/>
                    <ci> mw6434e893_6683_41db_ba45_9de0f34f7c93 </ci>
                    <ci> mwb52851d8_ff82_4064_9b07_2e2cfb239311 </ci>
                  </apply>
                  <apply>
                    <plus/>
                    <ci> mw6434e893_6683_41db_ba45_9de0f34f7c93 </ci>
                    <ci> mwb52851d8_ff82_4064_9b07_2e2cfb239311 </ci>
                  </apply>
                </apply>
                <ci> mw4021d56a_5a61_4251_851d_c01568e9de5c </ci>
              </apply>
              <ci> mwf32b5125_a2b6_4612_b376_c03e0a516c07 </ci>
            </apply>
          </math>
        </kineticLaw>
      </reaction>
      <reaction id="mw0801eb2a_6dd3_491e_982a_335c9af19a07" reversible="false" fast="false">
        <listOfReactants>
          <speciesReference species="mw276ce109_122a_4d9c_a40f_36ee6e79a2e3" stoichiometry="1"/>
        </listOfReactants>
        <kineticLaw>
          <math xmlns="http://www.w3.org/1998/Math/MathML">
            <apply>
              <divide/>
              <apply>
                <times/>
                <apply>
                  <divide/>
                  <apply>
                    <times/>
                    <ci> mw6434e893_6683_41db_ba45_9de0f34f7c93 </ci>
                    <ci> mwb52851d8_ff82_4064_9b07_2e2cfb239311 </ci>
                  </apply>
                  <apply>
                    <plus/>
                    <ci> mw6434e893_6683_41db_ba45_9de0f34f7c93 </ci>
                    <ci> mwb52851d8_ff82_4064_9b07_2e2cfb239311 </ci>
                  </apply>
                </apply>
                <ci> mw276ce109_122a_4d9c_a40f_36ee6e79a2e3 </ci>
              </apply>
              <ci> mwf32b5125_a2b6_4612_b376_c03e0a516c07 </ci>
            </apply>
          </math>
        </kineticLaw>
      </reaction>
      <reaction id="mwc07c5ab2_3c09_4695_8b6a_5b93a64358d6" reversible="false" fast="false">
        <listOfReactants>
          <speciesReference species="mw3111e7a0_aa87_4474_b2dd_ee526627197f" stoichiometry="1"/>
        </listOfReactants>
        <kineticLaw>
          <math xmlns="http://www.w3.org/1998/Math/MathML">
            <apply>
              <divide/>
              <apply>
                <minus/>
                <apply>
                  <times/>
                  <apply>
                    <divide/>
                    <apply>
                      <times/>
                      <ci> mw6434e893_6683_41db_ba45_9de0f34f7c93 </ci>
                      <ci> mw04b78da7_666c_4110_803d_af52df5279f5 </ci>
                      <apply>
                        <plus/>
                        <ci> mwe2f3f09e_4bde_4dcf_bf44_480259047d53 </ci>
                        <ci> mw8acffbf4_6705_4a9a_9154_d1ced3cfb011 </ci>
                      </apply>
                    </apply>
                    <apply>
                      <plus/>
                      <apply>
                        <minus/>
                        <ci> mw6434e893_6683_41db_ba45_9de0f34f7c93 </ci>
                        <ci> mw04b78da7_666c_4110_803d_af52df5279f5 </ci>
                      </apply>
                      <apply>
                        <times/>
                        <ci> mw04b78da7_666c_4110_803d_af52df5279f5 </ci>
                        <apply>
                          <plus/>
                          <ci> mwe2f3f09e_4bde_4dcf_bf44_480259047d53 </ci>
                          <ci> mw8acffbf4_6705_4a9a_9154_d1ced3cfb011 </ci>
                        </apply>
                      </apply>
                    </apply>
                  </apply>
                  <ci> mw3111e7a0_aa87_4474_b2dd_ee526627197f </ci>
                </apply>
                <apply>
                  <times/>
                  <apply>
                    <divide/>
                    <apply>
                      <times/>
                      <apply>
                        <minus/>
                        <ci> mw6434e893_6683_41db_ba45_9de0f34f7c93 </ci>
                        <ci> mw04b78da7_666c_4110_803d_af52df5279f5 </ci>
                      </apply>
                      <ci> mw04b78da7_666c_4110_803d_af52df5279f5 </ci>
                      <ci> mwe2f3f09e_4bde_4dcf_bf44_480259047d53 </ci>
                    </apply>
                    <apply>
                      <plus/>
                      <apply>
                        <minus/>
                        <ci> mw6434e893_6683_41db_ba45_9de0f34f7c93 </ci>
                        <ci> mw04b78da7_666c_4110_803d_af52df5279f5 </ci>
                      </apply>
                      <apply>
                        <times/>
                        <ci> mw04b78da7_666c_4110_803d_af52df5279f5 </ci>
                        <apply>
                          <plus/>
                          <ci> mwe2f3f09e_4bde_4dcf_bf44_480259047d53 </ci>
                          <ci> mw8acffbf4_6705_4a9a_9154_d1ced3cfb011 </ci>
                        </apply>
                      </apply>
                    </apply>
                  </apply>
                  <ci> mwec78e8a1_7e98_460e_a322_36deb7305b47 </ci>
                </apply>
              </apply>
              <ci> mwf32b5125_a2b6_4612_b376_c03e0a516c07 </ci>
            </apply>
          </math>
        </kineticLaw>
      </reaction>
      <reaction id="mw26a65704_335e_404d_a0d7_5fad811ee4e2" reversible="false" fast="false">
        <listOfReactants>
          <speciesReference species="mwa9644e10_4f5d_4f87_9625_c1aa47ac6aa3" stoichiometry="1"/>
        </listOfReactants>
        <kineticLaw>
          <math xmlns="http://www.w3.org/1998/Math/MathML">
            <apply>
              <divide/>
              <apply>
                <times/>
                <apply>
                  <divide/>
                  <apply>
                    <times/>
                    <ci> mw6434e893_6683_41db_ba45_9de0f34f7c93 </ci>
                    <ci> mwb52851d8_ff82_4064_9b07_2e2cfb239311 </ci>
                  </apply>
                  <apply>
                    <plus/>
                    <ci> mw6434e893_6683_41db_ba45_9de0f34f7c93 </ci>
                    <ci> mwb52851d8_ff82_4064_9b07_2e2cfb239311 </ci>
                  </apply>
                </apply>
                <ci> mwa9644e10_4f5d_4f87_9625_c1aa47ac6aa3 </ci>
              </apply>
              <ci> mwf32b5125_a2b6_4612_b376_c03e0a516c07 </ci>
            </apply>
          </math>
        </kineticLaw>
      </reaction>
      <reaction id="mw9d6d64db_7e02_4aeb_9dcc_33f5c5b2fb2c" reversible="false" fast="false">
        <listOfReactants>
          <speciesReference species="mwe2f526a9_1e31_4e0e_923d_ee08ada0d89f" stoichiometry="1"/>
        </listOfReactants>
        <kineticLaw>
          <math xmlns="http://www.w3.org/1998/Math/MathML">
            <apply>
              <divide/>
              <apply>
                <times/>
                <apply>
                  <divide/>
                  <apply>
                    <times/>
                    <ci> mw6434e893_6683_41db_ba45_9de0f34f7c93 </ci>
                    <ci> mwb52851d8_ff82_4064_9b07_2e2cfb239311 </ci>
                  </apply>
                  <apply>
                    <plus/>
                    <ci> mw6434e893_6683_41db_ba45_9de0f34f7c93 </ci>
                    <ci> mwb52851d8_ff82_4064_9b07_2e2cfb239311 </ci>
                  </apply>
                </apply>
                <ci> mwe2f526a9_1e31_4e0e_923d_ee08ada0d89f </ci>
              </apply>
              <ci> mwf32b5125_a2b6_4612_b376_c03e0a516c07 </ci>
            </apply>
          </math>
        </kineticLaw>
      </reaction>
      <reaction id="mw686050d3_03ba_475d_ac42_179cee6952f0" reversible="false" fast="false">
        <listOfReactants>
          <speciesReference species="mw7cc5736d_0e9a_4f69_9128_8ee5300fb4c1" stoichiometry="1"/>
        </listOfReactants>
        <kineticLaw>
          <math xmlns="http://www.w3.org/1998/Math/MathML">
            <apply>
              <divide/>
              <apply>
                <times/>
                <apply>
                  <divide/>
                  <apply>
                    <times/>
                    <ci> mw6434e893_6683_41db_ba45_9de0f34f7c93 </ci>
                    <ci> mwb52851d8_ff82_4064_9b07_2e2cfb239311 </ci>
                  </apply>
                  <apply>
                    <plus/>
                    <ci> mw6434e893_6683_41db_ba45_9de0f34f7c93 </ci>
                    <ci> mwb52851d8_ff82_4064_9b07_2e2cfb239311 </ci>
                  </apply>
                </apply>
                <ci> mw7cc5736d_0e9a_4f69_9128_8ee5300fb4c1 </ci>
              </apply>
              <ci> mwf32b5125_a2b6_4612_b376_c03e0a516c07 </ci>
            </apply>
          </math>
        </kineticLaw>
      </reaction>
      <reaction id="mw7655cfe8_749e_4eef_93b5_f79790d7f4ed" reversible="false" fast="false">
        <listOfReactants>
          <speciesReference species="mw54716a13_240b_45bb_b47e_f9650c7b08d4" stoichiometry="1"/>
        </listOfReactants>
        <kineticLaw>
          <math xmlns="http://www.w3.org/1998/Math/MathML">
            <apply>
              <divide/>
              <apply>
                <divide/>
                <apply>
                  <times/>
                  <ci> mw04b78da7_666c_4110_803d_af52df5279f5 </ci>
                  <ci> mw54716a13_240b_45bb_b47e_f9650c7b08d4 </ci>
                </apply>
                <ci> mwe2906559_d7c9_46ae_bb34_8042ffe74b21 </ci>
              </apply>
              <ci> mw533c3f12_a795_4bbc_9a36_ddc5f60b7747 </ci>
            </apply>
          </math>
        </kineticLaw>
      </reaction>
      <reaction id="mw3bcbd4fb_50d9_4354_91ba_caef6b3581b3" reversible="false" fast="false">
        <listOfReactants>
          <speciesReference species="mw457462c3_a3b0_4d01_83a9_ad14bd131b27" stoichiometry="1"/>
        </listOfReactants>
        <kineticLaw>
          <math xmlns="http://www.w3.org/1998/Math/MathML">
            <apply>
              <divide/>
              <apply>
                <divide/>
                <apply>
                  <times/>
                  <ci> mw04b78da7_666c_4110_803d_af52df5279f5 </ci>
                  <ci> mw457462c3_a3b0_4d01_83a9_ad14bd131b27 </ci>
                </apply>
                <ci> mwe2906559_d7c9_46ae_bb34_8042ffe74b21 </ci>
              </apply>
              <ci> mw533c3f12_a795_4bbc_9a36_ddc5f60b7747 </ci>
            </apply>
          </math>
        </kineticLaw>
      </reaction>
      <reaction id="mw8deefc41_2cdb_4ab5_b119_14344973a9ba" reversible="false" fast="false">
        <listOfReactants>
          <speciesReference species="mw49c1d18c_d676_4218_b8b7_6477d4846e7e" stoichiometry="1"/>
        </listOfReactants>
        <kineticLaw>
          <math xmlns="http://www.w3.org/1998/Math/MathML">
            <apply>
              <divide/>
              <apply>
                <divide/>
                <apply>
                  <times/>
                  <ci> mw04b78da7_666c_4110_803d_af52df5279f5 </ci>
                  <ci> mw49c1d18c_d676_4218_b8b7_6477d4846e7e </ci>
                </apply>
                <ci> mw6920e29d_9d8a_40a6_b08b_1000d5f369f3 </ci>
              </apply>
              <ci> mw533c3f12_a795_4bbc_9a36_ddc5f60b7747 </ci>
            </apply>
          </math>
        </kineticLaw>
      </reaction>
      <reaction id="mwaa945536_6198_4d94_bb81_5cb8641b9b72" reversible="false" fast="false">
        <listOfReactants>
          <speciesReference species="mwcd4854b0_0d05_4fb4_b455_bf7e17438f59" stoichiometry="1"/>
        </listOfReactants>
        <listOfProducts>
          <speciesReference species="mwd96f9dbf_bff3_42f8_b0fc_1a34b361b7a1" stoichiometry="1"/>
        </listOfProducts>
        <kineticLaw>
          <math xmlns="http://www.w3.org/1998/Math/MathML">
            <apply>
              <divide/>
              <apply>
                <times/>
                <ci> mw04b78da7_666c_4110_803d_af52df5279f5 </ci>
                <apply>
                  <minus/>
                  <cn type="integer"> 1 </cn>
                  <ci> mw85d33af2_b141_4e33_b08b_9e9db97521aa </ci>
                </apply>
                <ci> mwcd4854b0_0d05_4fb4_b455_bf7e17438f59 </ci>
              </apply>
              <ci> mw533c3f12_a795_4bbc_9a36_ddc5f60b7747 </ci>
            </apply>
          </math>
        </kineticLaw>
      </reaction>
      <reaction id="mw45c37e64_a53d_47b3_a759_9004f4ed31b8" reversible="false" fast="false">
        <listOfReactants>
          <speciesReference species="mwef39a6c5_9bd5_4b71_be82_01dc3ffb703a" stoichiometry="1"/>
        </listOfReactants>
        <kineticLaw>
          <math xmlns="http://www.w3.org/1998/Math/MathML">
            <apply>
              <divide/>
              <apply>
                <divide/>
                <apply>
                  <times/>
                  <ci> mw04b78da7_666c_4110_803d_af52df5279f5 </ci>
                  <ci> mwef39a6c5_9bd5_4b71_be82_01dc3ffb703a </ci>
                </apply>
                <ci> mw6920e29d_9d8a_40a6_b08b_1000d5f369f3 </ci>
              </apply>
              <ci> mw533c3f12_a795_4bbc_9a36_ddc5f60b7747 </ci>
            </apply>
          </math>
        </kineticLaw>
      </reaction>
      <reaction id="mwb20b031d_4dee_4114_adf8_071573257a14" reversible="false" fast="false">
        <listOfReactants>
          <speciesReference species="mwbdfd76e0_670d_4b93_a71d_cf8529c5106d" stoichiometry="1"/>
        </listOfReactants>
        <kineticLaw>
          <math xmlns="http://www.w3.org/1998/Math/MathML">
            <apply>
              <divide/>
              <apply>
                <divide/>
                <apply>
                  <times/>
                  <ci> mw04b78da7_666c_4110_803d_af52df5279f5 </ci>
                  <ci> mwbdfd76e0_670d_4b93_a71d_cf8529c5106d </ci>
                </apply>
                <ci> mw6920e29d_9d8a_40a6_b08b_1000d5f369f3 </ci>
              </apply>
              <ci> mw533c3f12_a795_4bbc_9a36_ddc5f60b7747 </ci>
            </apply>
          </math>
        </kineticLaw>
      </reaction>
      <reaction id="mw34b8593e_22b1_466d_a735_645d42d7e08c" reversible="false" fast="false">
        <listOfReactants>
          <speciesReference species="mwec78e8a1_7e98_460e_a322_36deb7305b47" stoichiometry="1"/>
        </listOfReactants>
        <kineticLaw>
          <math xmlns="http://www.w3.org/1998/Math/MathML">
            <apply>
              <divide/>
              <apply>
                <times/>
                <ci> mw04b78da7_666c_4110_803d_af52df5279f5 </ci>
                <apply>
                  <minus/>
                  <cn type="integer"> 1 </cn>
                  <ci> mw85d33af2_b141_4e33_b08b_9e9db97521aa </ci>
                </apply>
                <ci> mwec78e8a1_7e98_460e_a322_36deb7305b47 </ci>
              </apply>
              <ci> mw533c3f12_a795_4bbc_9a36_ddc5f60b7747 </ci>
            </apply>
          </math>
        </kineticLaw>
      </reaction>
      <reaction id="mw415e7c03_0808_42e4_8a0c_b82162a374d1" reversible="false" fast="false">
        <listOfReactants>
          <speciesReference species="mw79552566_5afa_4195_b19c_7884b738012e" stoichiometry="1"/>
        </listOfReactants>
        <kineticLaw>
          <math xmlns="http://www.w3.org/1998/Math/MathML">
            <apply>
              <divide/>
              <apply>
                <times/>
                <ci> mw04b78da7_666c_4110_803d_af52df5279f5 </ci>
                <apply>
                  <minus/>
                  <cn type="integer"> 1 </cn>
                  <ci> mw85d33af2_b141_4e33_b08b_9e9db97521aa </ci>
                </apply>
                <ci> mw79552566_5afa_4195_b19c_7884b738012e </ci>
              </apply>
              <ci> mw533c3f12_a795_4bbc_9a36_ddc5f60b7747 </ci>
            </apply>
          </math>
        </kineticLaw>
      </reaction>
      <reaction id="mw7f934c5d_ae3b_4fef_84ce_b6ef4fd3f78e" reversible="false" fast="false">
        <listOfReactants>
          <speciesReference species="mw2ad6f6f8_8382_4e14_9ee8_3dc366f3d1b7" stoichiometry="1"/>
        </listOfReactants>
        <kineticLaw>
          <math xmlns="http://www.w3.org/1998/Math/MathML">
            <apply>
              <divide/>
              <apply>
                <divide/>
                <apply>
                  <times/>
                  <ci> mw04b78da7_666c_4110_803d_af52df5279f5 </ci>
                  <ci> mw2ad6f6f8_8382_4e14_9ee8_3dc366f3d1b7 </ci>
                </apply>
                <ci> mwe2906559_d7c9_46ae_bb34_8042ffe74b21 </ci>
              </apply>
              <ci> mw533c3f12_a795_4bbc_9a36_ddc5f60b7747 </ci>
            </apply>
          </math>
        </kineticLaw>
      </reaction>
      <reaction id="mw68b2b78c_d9c6_4b6b_9ae2_22d9fd2196fb" reversible="false" fast="false">
        <listOfProducts>
          <speciesReference species="mw82decdda_5aba_4f8a_afe0_fda3f107e232" stoichiometry="1"/>
        </listOfProducts>
        <kineticLaw>
          <math xmlns="http://www.w3.org/1998/Math/MathML">
            <apply>
              <divide/>
              <apply>
                <divide/>
                <apply>
                  <times/>
                  <ci> mw04b78da7_666c_4110_803d_af52df5279f5 </ci>
                  <ci> mw54716a13_240b_45bb_b47e_f9650c7b08d4 </ci>
                </apply>
                <ci> mwe2906559_d7c9_46ae_bb34_8042ffe74b21 </ci>
              </apply>
              <ci> mwd5459f08_9a6a_47e9_97a7_f3204fae6f8b </ci>
            </apply>
          </math>
        </kineticLaw>
      </reaction>
      <reaction id="mwa4d35603_7ab9_41f8_8582_d5dcc87a420e" reversible="false" fast="false">
        <listOfProducts>
          <speciesReference species="mwa0c50a42_f442_4a38_be31_b1b823182843" stoichiometry="1"/>
        </listOfProducts>
        <kineticLaw>
          <math xmlns="http://www.w3.org/1998/Math/MathML">
            <apply>
              <divide/>
              <apply>
                <divide/>
                <apply>
                  <times/>
                  <ci> mw04b78da7_666c_4110_803d_af52df5279f5 </ci>
                  <ci> mw2ad6f6f8_8382_4e14_9ee8_3dc366f3d1b7 </ci>
                </apply>
                <ci> mwe2906559_d7c9_46ae_bb34_8042ffe74b21 </ci>
              </apply>
              <ci> mwd5459f08_9a6a_47e9_97a7_f3204fae6f8b </ci>
            </apply>
          </math>
        </kineticLaw>
      </reaction>
      <reaction id="mw4238bd2b_abb9_4478_89ac_a6eadbb877cd" reversible="false" fast="false">
        <listOfProducts>
          <speciesReference species="mwfd467e03_f814_4e8e_bd98_1faa84c8ee07" stoichiometry="1"/>
        </listOfProducts>
        <kineticLaw>
          <math xmlns="http://www.w3.org/1998/Math/MathML">
            <apply>
              <divide/>
              <apply>
                <divide/>
                <apply>
                  <times/>
                  <ci> mw04b78da7_666c_4110_803d_af52df5279f5 </ci>
                  <ci> mw457462c3_a3b0_4d01_83a9_ad14bd131b27 </ci>
                </apply>
                <ci> mwe2906559_d7c9_46ae_bb34_8042ffe74b21 </ci>
              </apply>
              <ci> mwd5459f08_9a6a_47e9_97a7_f3204fae6f8b </ci>
            </apply>
          </math>
        </kineticLaw>
      </reaction>
      <reaction id="mwcf66b391_f5f1_459c_8c4d_32b05bd70ca3" reversible="false" fast="false">
        <listOfProducts>
          <speciesReference species="mwb6c69fb9_e7a0_4410_8834_d6c7a703556b" stoichiometry="1"/>
        </listOfProducts>
        <kineticLaw>
          <math xmlns="http://www.w3.org/1998/Math/MathML">
            <apply>
              <divide/>
              <apply>
                <divide/>
                <apply>
                  <times/>
                  <ci> mw04b78da7_666c_4110_803d_af52df5279f5 </ci>
                  <ci> mw49c1d18c_d676_4218_b8b7_6477d4846e7e </ci>
                </apply>
                <ci> mw6920e29d_9d8a_40a6_b08b_1000d5f369f3 </ci>
              </apply>
              <ci> mwd5459f08_9a6a_47e9_97a7_f3204fae6f8b </ci>
            </apply>
          </math>
        </kineticLaw>
      </reaction>
      <reaction id="mw419fb2a6_5c6c_4155_894e_d10aac4b6795" reversible="false" fast="false">
        <listOfProducts>
          <speciesReference species="mw96cb4707_7cf9_4a39_90e0_3bd8eb5b03b6" stoichiometry="1"/>
        </listOfProducts>
        <kineticLaw>
          <math xmlns="http://www.w3.org/1998/Math/MathML">
            <apply>
              <divide/>
              <apply>
                <divide/>
                <apply>
                  <times/>
                  <ci> mw04b78da7_666c_4110_803d_af52df5279f5 </ci>
                  <ci> mwef39a6c5_9bd5_4b71_be82_01dc3ffb703a </ci>
                </apply>
                <ci> mw6920e29d_9d8a_40a6_b08b_1000d5f369f3 </ci>
              </apply>
              <ci> mwd5459f08_9a6a_47e9_97a7_f3204fae6f8b </ci>
            </apply>
          </math>
        </kineticLaw>
      </reaction>
      <reaction id="mwfde4b216_e74d_40d2_b458_86357fad3147" reversible="false" fast="false">
        <listOfProducts>
          <speciesReference species="mw9c531983_98be_4694_90f1_be0532758de0" stoichiometry="1"/>
        </listOfProducts>
        <kineticLaw>
          <math xmlns="http://www.w3.org/1998/Math/MathML">
            <apply>
              <divide/>
              <apply>
                <divide/>
                <apply>
                  <times/>
                  <ci> mw04b78da7_666c_4110_803d_af52df5279f5 </ci>
                  <ci> mwbdfd76e0_670d_4b93_a71d_cf8529c5106d </ci>
                </apply>
                <ci> mw6920e29d_9d8a_40a6_b08b_1000d5f369f3 </ci>
              </apply>
              <ci> mwd5459f08_9a6a_47e9_97a7_f3204fae6f8b </ci>
            </apply>
          </math>
        </kineticLaw>
      </reaction>
      <reaction id="mw9a2d4c84_d41d_4c3d_854e_70f852bb525c" reversible="false" fast="false">
        <listOfProducts>
          <speciesReference species="mw3658e075_b59e_4cdb_acd3_ebc43a7dff24" stoichiometry="1"/>
        </listOfProducts>
        <kineticLaw>
          <math xmlns="http://www.w3.org/1998/Math/MathML">
            <apply>
              <divide/>
              <apply>
                <times/>
                <ci> mw04b78da7_666c_4110_803d_af52df5279f5 </ci>
                <apply>
                  <minus/>
                  <cn type="integer"> 1 </cn>
                  <ci> mw85d33af2_b141_4e33_b08b_9e9db97521aa </ci>
                </apply>
                <ci> mwec78e8a1_7e98_460e_a322_36deb7305b47 </ci>
              </apply>
              <ci> mwd5459f08_9a6a_47e9_97a7_f3204fae6f8b </ci>
            </apply>
          </math>
        </kineticLaw>
      </reaction>
      <reaction id="mwc014f08c_33d8_42bd_8f28_2bb84f9fd031" reversible="false" fast="false">
        <listOfProducts>
          <speciesReference species="mwf6268c13_2c61_428f_8f75_3996aceee13a" stoichiometry="1"/>
        </listOfProducts>
        <kineticLaw>
          <math xmlns="http://www.w3.org/1998/Math/MathML">
            <apply>
              <divide/>
              <apply>
                <times/>
                <ci> mw04b78da7_666c_4110_803d_af52df5279f5 </ci>
                <apply>
                  <minus/>
                  <cn type="integer"> 1 </cn>
                  <ci> mw85d33af2_b141_4e33_b08b_9e9db97521aa </ci>
                </apply>
                <ci> mw79552566_5afa_4195_b19c_7884b738012e </ci>
              </apply>
              <ci> mwd5459f08_9a6a_47e9_97a7_f3204fae6f8b </ci>
            </apply>
          </math>
        </kineticLaw>
      </reaction>
      <reaction id="mw49c84a02_8c1b_40f2_8726_6528125d26c8" name="reaction_9" reversible="false" fast="false">
        <listOfReactants>
          <speciesReference species="mwf52bc6d7_c0bb_46b3_bee4_80f9dcb0c8d1" stoichiometry="1"/>
        </listOfReactants>
        <listOfProducts>
          <speciesReference species="mw148a5fb5_f419_4b3d_b650_288e3a666c5b" stoichiometry="1"/>
        </listOfProducts>
        <kineticLaw>
          <math xmlns="http://www.w3.org/1998/Math/MathML">
            <apply>
              <times/>
              <ci> mwe74cb9ea_92bb_4a9c_9d16_c04511932419 </ci>
              <ci> mwf52bc6d7_c0bb_46b3_bee4_80f9dcb0c8d1 </ci>
            </apply>
          </math>
        </kineticLaw>
      </reaction>
      <reaction id="mwb61d6415_bcb2_465d_8689_28f3719ab67a" name="reaction_10" reversible="false" fast="false">
        <listOfReactants>
          <speciesReference species="mwf52bc6d7_c0bb_46b3_bee4_80f9dcb0c8d1" stoichiometry="1"/>
        </listOfReactants>
        <kineticLaw>
          <math xmlns="http://www.w3.org/1998/Math/MathML">
            <apply>
              <times/>
              <ci> mwaee718c1_4bc0_4f60_875b_06ebeb1ef636 </ci>
              <ci> mwf52bc6d7_c0bb_46b3_bee4_80f9dcb0c8d1 </ci>
            </apply>
          </math>
        </kineticLaw>
      </reaction>
    </listOfReactions>
  </model>
</sbml>
